# Supplementary material for: The Prognostic Model Based on Tumor Cell Evolution Trajectory Reveals a Different Risk Group of Hepatocellular Carcinoma
Source: Front Cell Dev Biol. 2021 Sep 29;9:737723. doi: 10.3389/fcell.2021.737723 (PMC8511531; doi:10.3389/fcell.2021.737723)
Supplement: Supplementary file 1 [file Data_Sheet_1.CSV]

	waldStat	df	pvalue	logFClineage1	logFClineage2
ALB	759.988397096244	2	0	1.12758360979116	-2.0711931772939
APOC2	641.764217508012	2	0	0.82945555721742	-2.3026973313324
APOC4-APOC2	636.146254003469	2	0	0.81696591402718	-2.33649089473666
VTN	594.322430541171	2	0	0.920942432420244	-3.15755777183456
ORM2	567.942949576904	2	0	0.78489018517372	-2.26859264039495
CTB-96E2.2	536.578750591562	2	0	0.969892256902397	-4.12329873342801
ORM1	533.258506560576	2	0	0.780255538670976	-2.07526903631355
GC	519.18258281659	2	0	0.85454323253846	-4.05067188152448
APOA1	512.966013571772	2	0	1.88263403007077	-0.348220456662278
SERPINA1	502.313218064256	2	0	0.796598627042817	-1.82452268462779
TF	502.268143919652	2	0	1.16036029260878	-1.83427641348826
APOB	499.277369317513	2	0	1.1259732756309	-2.34107475316824
GPC3	495.922117697037	2	0	0.929269566005611	-4.05255417709992
CPT1A	488.140792389975	2	0	-1.91891038870246	-2.3626489408793
APOH	481.638216192222	2	0	1.2592027070969	-1.63385908543355
APOA2	481.008290547887	2	0	1.02663994955501	-0.689231613608133
FGB	452.514946244041	2	0	0.568275705301716	-2.32690967617265
FGL1	448.434801932632	2	0	0.955872593835621	-3.43246118024835
APOE	446.036056133704	2	0	1.59265359516232	-1.03801431634724
MT-ND4	430.466790864871	2	0	0.97322733747102	-0.388658660812679
MT-ATP8	407.155759628258	2	0	1.04383907032386	-0.265224142312435
MT-ND2	403.919511409126	2	0	1.00267802695983	-0.327864475690676
FTL	402.032023657306	2	0	1.08798002451427	-0.216577719859333
MT-ND1	395.179960634193	2	0	1.02602116890278	-0.33561970445293
RBP4	392.225153419835	2	0	1.05943601562986	-1.33095816430724
MT-ATP6	390.813476125353	2	0	1.00394198210096	-0.286277245363721
APOC3	386.574294636044	2	0	1.26758215540635	-1.68518401999819
FABP1	380.244988288626	2	0	2.06146715528649	-1.22205185123064
APOC1	379.466643173948	2	0	0.916065129876625	-0.881079025159474
MT-CO1	378.131851300746	2	0	0.927897427550129	-0.364141761600209
AMBP	372.396087871721	2	0	0.90242895365901	-0.991968481647078
EEF1A1	371.471596164469	2	0	1.12080420918235	0.0105684751483284
MT-CYB	369.035453764218	2	0	0.957236393478132	-0.339754393721355
CFHR2	366.640369711856	2	0	0.986089045859264	-3.7136824985362
C3	364.257140225525	2	0	0.548667225973703	-2.35512453446029
MT-CO2	364.010328586913	2	0	0.90637184203239	-0.346274540298403
TM4SF4	362.958303489701	2	0	0.4197503373764	-4.50212838508919
MT-ND4L	358.759793169839	2	0	0.879567948187947	-0.416217272411159
CFHR1	352.100848200613	2	0	0.779556964736531	-1.88425584986222
FGG	350.300488732694	2	0	0.5308856264784	-1.99694570423671
MT-ND5	350.081067362306	2	0	0.956069147231813	-0.469118809768564
TTR	349.750470508864	2	0	1.58066696857382	-1.3960330490029
CFH	345.796668985219	2	0	0.277397438508594	-2.7018288374398
ITIH2	339.348397680575	2	0	1.05923400478738	-2.75470594334845
UBD	339.283777495948	2	0	-3.06216855886695	-3.73523036575531
CLU	338.972179822049	2	0	0.901109575125116	-1.44340554651501
PIGR	338.350648718791	2	0	-3.33873823433384	-3.81724627118862
IL32	325.89304417176	2	0	-1.60962119895214	-4.23491171916865
MT-CO3	325.838398633099	2	0	0.938374870376971	-0.25119347724244
HLA-DMA	321.883619781562	2	0	-2.36491739156516	-3.4619007674527
HLA-DRA	319.220827924391	2	0	-1.98899381570969	-4.11136522145631
FTH1	315.929117250487	2	0	0.944748744187326	-0.371195842668644
HSPB1	311.000820273249	2	0	1.14059700243174	-0.158945637595634
AHSG	306.462863921931	2	0	2.30114611185882	-0.59727301173817
LRG1	301.750219994915	2	0	-1.65582945757178	-2.45113015081422
RP4-608O15.3	300.903932356873	2	0	1.00154469380846	-4.11383854107943
HLA-DRB1	298.87900161062	2	0	-2.28438997255441	-4.4733797427119
MT-ND6	295.190664764549	2	0	0.982745686758769	-0.489505636620053
LGALS4	293.473226217335	2	0	-2.37499281651887	-2.65559248625969
CP	289.287082284837	2	0	-1.43292912787036	-4.1451146709633
TDO2	287.952648629311	2	0	-3.00285412464474	-3.95001030587181
MT1G	287.39013235911	2	0	2.86285597261145	0.265609881845013
TESC	282.182911322076	2	0	-3.49724996964368	-4.34506510483337
FGA	280.913682669493	2	0	0.704164541665199	-4.19561307528888
HSPA1B	277.636288629689	2	0	1.33320267466078	0.335074876449557
TMEM176B	272.82158581177	2	0	0.670485947466769	-2.87375320990202
AKR1C2	272.55720812965	2	0	1.4402497437081	-0.140695850952332
HLA-F	272.113655425486	2	0	-1.51962657936188	-2.015066959612
RPL13	271.576487713398	2	0	1.16530967551683	0.268141104839311
SPINK1	270.334348968691	2	0	-2.27273321218884	-1.43779919577336
RPS27	268.912739098496	2	0	0.952204122870805	-0.021548461519445
GABBR1	266.82280716779	2	0	-3.00646903569344	-3.15368976337962
BEST1	265.451899027758	2	0	0.933716939038206	-0.385911754849615
TMEM176A	264.651208069324	2	0	0.872712779458791	-2.44998847738821
RPLP1	263.213274693587	2	0	0.967093213512727	0.0167507356062586
NUPR1	262.510368976457	2	0	0.82799116826524	-2.73175537875541
AGT	261.647328560763	2	0	0.973466184583948	-1.43035751402912
HLA-DRB5	260.245903925706	2	0	-2.74182289318638	-5.64044796553433
APCS	258.933386805131	2	0	-1.09581578892887	-3.7606957044165
C5	258.39821204067	2	0	-0.972331241831076	-2.83933715836786
BIRC3	257.614934671896	2	0	-2.36872382854407	-4.49452604943105
BST2	256.761895253433	2	0	-2.16531224716514	-3.19463224086668
CPS1	256.300772644562	2	0	2.45261205522664	-1.18897393534555
AKR1C1	254.940403285035	2	0	1.50928380087425	0.000100508364943241
PSMB9	253.452784305427	2	0	-2.02238018122118	-2.37652581434722
SERF2	251.783692326837	2	0	0.850006080504867	-0.235802738907449
RARRES3	250.306768929794	2	0	-2.59386238092676	-5.69249904605181
HSPA1A	249.805449754013	2	0	1.21261189481541	-0.00528790456185124
RPL37A	249.595147212128	2	0	1.01186667394093	0.048689728413595
AKR1B10	247.647224975701	2	0	-3.02996295307205	-1.68488082180505
ACTB	247.590609315849	2	0	0.787580908676615	-0.185400952786566
ANGPTL3	247.138484062551	2	0	0.883278428130217	-3.8874620353309
HLA-C	246.259130703423	2	0	-1.00639484142306	-2.23400473862772
C1R	243.010198874519	2	0	-1.80268680170744	-3.08089857514069
PLG	241.480954470595	2	0	1.16261156342775	-3.35639984269219
ITIH1	240.100486257511	2	0	1.17902130643571	-4.27482048008701
CD74	238.041807435675	2	0	-1.13981374472071	-1.93543660005203
SELENOP	237.960063302356	2	0	0.649040986958892	-1.31258134565129
F2	237.275566394172	2	0	0.802564567873103	-1.7012473880648
RPS8	236.141728168574	2	0	1.04571975126609	0.146887361828621
RPLP0	235.077526664376	2	0	0.939045184532085	-0.0192126805669464
EPHX1	234.490250860136	2	0	2.56929620445056	-1.50292293057441
SERPINC1	234.309015595528	2	0	1.55694834122716	-2.20191527710552
MIF	233.994915036844	2	0	0.94022216006785	-0.116054491912537
GBP2	233.542806499385	2	0	-2.94044438547154	-6.10488378276289
HLA-DPB1	232.841106339237	2	0	-2.20338496701993	-4.90254266715862
NNMT	231.622552888625	2	0	-4.62758615969646	-5.24421112806677
HLA-DQB2	231.527954680257	2	0	-2.44143599853272	-4.68768645551687
PEG10	230.588410450479	2	0	2.59598698898953	1.77455462203953
GSTA1	228.5740438162	2	0	2.03630168377255	-0.00753798292294938
PROX1	227.124531100574	2	0	-0.567101733499194	-2.21339783166396
RPL5	226.684669721801	2	0	0.993855831289367	0.0706541484745031
AKR1C4	225.271599662459	2	0	1.50199650855174	-0.990343091092833
DBI	223.818717611291	2	0	1.14611658344438	-0.0806656390019658
RPL41	223.757646682781	2	0	0.863783374841408	-0.0573390257897113
PSMB8	222.950435572082	2	0	-2.22176919973036	-2.53398327273155
TPT1	222.62846522404	2	0	0.99796599936827	-0.111467006295549
CRP	221.397950342739	2	0	-3.05273185302045	-6.41559510686312
MAT1A	220.506713569209	2	0	1.50446445637956	-3.14258652312349
HLA-DPA1	220.483240582472	2	0	-1.89791879216646	-3.49246480276175
RPS24	220.157640319615	2	0	1.03704101617395	0.262155023792816
TMC5	218.597055463374	2	0	-3.59884019958867	-1.55237453233905
SLC37A4	216.793489974364	2	0	-1.10996388365457	-2.92098520306118
RPS6	216.310715928111	2	0	0.972435559845172	0.136801161760534
HPX	216.074585130037	2	0	0.173074953773799	-5.50881264038693
CFI	216.036358589252	2	0	-0.940300690330608	-2.97727685486328
F5	214.93378812751	2	0	0.714325941788253	-3.73351668886303
MT1H	214.724002975116	2	0	3.42843995273708	-1.67825184210732
CFB	214.23101096622	2	0	-0.588758237210873	-4.94988021343443
TMA7	213.666965762978	2	0	0.936540886132498	-0.0746708188252669
LGALS3	212.958589368611	2	0	-2.30024918232913	-1.33005305635947
GATM	212.223773669275	2	0	1.07754782359376	-2.02268233973386
CD38	209.477163783851	2	0	-3.15520528371392	-2.68486857022952
RPS18	209.177899829089	2	0	0.916478731529822	0.0187807726385278
SLC2A2	208.098500943946	2	0	0.720391006588719	-4.80832853408803
HP	207.421462128979	2	0	-0.00474374514828839	-2.6516772712349
FMO5	207.391418713433	2	0	0.377878142343229	-3.32483245398065
RPS19	207.099784866136	2	0	0.888534025460337	0.0239421927594097
RPL13A	206.557934488954	2	0	0.971111079179975	0.143310197009031
METTL7B	205.997439328161	2	0	-1.9978969305458	-2.65773800039463
HLA-G	205.582364086627	2	0	-1.48485657687558	-1.55144446096217
A2M	204.653082266298	2	0	0.220307176472623	-3.17313675190652
RPL18A	204.007377010755	2	0	0.978693597175882	0.0504803751656429
KNG1	202.966640725647	2	0	0.793683387491745	-6.97997955255247
SERPINA3	202.485835324265	2	0	-1.77470817897185	-5.48695592504235
AZGP1	201.327100873306	2	0	0.735511862801555	-6.22265527650303
TCEAL9	201.311169918107	2	0	1.18592818042266	1.40508093776913
AP000350.10	201.147922852426	2	0	0.942664561653817	-0.0563585915604521
CTSS	201.087514597558	2	0	-2.17174267359487	-2.30811479699374
MTRNR2L1	200.195223202074	2	0	0.968449226881227	-0.0736563880109145
ANG	199.365084984625	2	0	1.15409786369973	-1.92698423882241
DEFB1	199.029414471051	2	0	-3.52655744877699	-3.92271199382998
CXCL2	197.796726457992	2	0	-2.09368173921941	-2.53124323673171
APOL6	197.687521350554	2	0	-2.4379546223617	-2.51296361746397
C4BPB	196.522810399967	2	0	0.0827809688036937	-3.79424622012011
MT1X	195.607756135687	2	0	2.00061486077827	0.650165370579375
RPL31	195.409036094983	2	0	0.971310139110298	0.0566717134578374
CHI3L1	193.797400848049	2	0	-3.96642008715359	-3.67307482972988
B2M	193.114575076363	2	0	0.580084034439746	-0.57479117451869
TAP1	191.718627453678	2	0	-1.82178500582394	-2.18236328521681
HMGCS1	190.546067827896	2	0	1.25393849822767	0.122079945525408
RPL23A	190.481947466274	2	0	0.86488626654308	0.157533587577931
HMGCS2	190.219057286852	2	0	0.847387040431325	-3.94312512162738
CES1	189.81174399667	2	0	1.21204195106937	-1.47810815198352
MAGEA1	189.44974534645	2	0	-5.63465636349548	-5.0174321194421
RPL4	189.220286364004	2	0	0.96670853296161	0.0676451955991593
RPL32	188.655735336337	2	0	0.962990077134806	0.165785704620653
RPL38	188.365754806793	2	0	0.883976513909996	-0.0444149134259879
RPL19	187.045072996978	2	0	0.909584777388919	0.017666084760013
AGXT	186.02500528554	2	0	1.15199135457644	-2.46879612702916
XXbac-BPG116M5.17	184.908359190223	2	0	-0.722219673233575	-4.94696627223834
PLPP2	184.291564149435	2	0	-2.80216010197045	-2.44584347258794
RPL23	183.683201682417	2	0	0.791509502241741	0.0284223484145365
MGLL	183.080340260667	2	0	-1.62943463709182	-2.15195343486849
HLA-B	183.0534081662	2	0	-0.241134181715318	-1.85598562639102
INS-IGF2	182.203522561992	2	0	1.81213365658576	0.0347024950180814
TDGF1	181.666915496782	2	0	-3.8877461031686	-2.97006375516096
RPL27A	181.115364511877	2	0	0.877147245972635	0.105494668424043
HPR	180.401241040962	2	0	0.0510384635782573	-3.22448033752649
CREG1	179.944855247816	2	0	-3.50413110154705	-1.30628424585939
PEX16	179.783487465034	2	0	-0.96713443508194	-2.06936473697291
TAPBP	179.38434690856	2	0	-0.871085337810503	-1.87432416310152
C1S	179.315140522278	2	0	-0.977938104108752	-2.77922217632079
XXbac-BPG181M17.5	178.514171906913	2	0	-3.65636849713722	-4.94466897791465
GBP1	178.505872268167	2	0	-2.24121068209767	-2.38926387061191
MTRNR2L12	177.28785633384	2	0	0.695730975121305	-0.474937145037362
ADH1C	177.066201702486	2	0	-1.33432858441965	-5.1493147312677
ARG1	176.606938122559	2	0	2.10483301666271	-1.46884251258158
RPL15	176.348788182816	2	0	0.892027720415474	0.0677416027538658
IFI27	176.330570845506	2	0	-0.773886064886757	-3.18851767503732
RPL3	174.948507129831	2	0	0.905850707708458	0.0444550792611675
RBM47	174.580702821172	2	0	-1.28496631175271	-2.21695865536569
LRRC17	174.428668114544	2	0	1.76147543991443	6.15254554540948
IFI30	174.318863638019	2	0	-0.556260090285828	-2.69819592421221
LEAP2	174.291336918237	2	0	0.264578131258995	-3.00126740964878
RPS14	173.911984831277	2	0	0.796180543145643	-0.0487670781286149
HLA-DQB1	173.148486768538	2	0	-2.63009369513781	-6.55574920421468
CYP2E1	172.652489336962	2	0	3.32182284131763	-0.70490413264791
UGT2B4	172.64684837103	2	0	0.421696060754045	-2.15670082869511
RASGEF1B	172.5540044712	2	0	-2.39825040962579	-1.05224118889699
TXN	171.976391196428	2	0	0.825524013127746	-0.187089780177458
SERPIND1	171.092656287119	2	0	0.896824652869223	-2.89291968103001
C4A	170.543634564243	2	0	-1.00701485743591	-4.81320347141612
RPL17	170.520376956568	2	0	1.00019285519712	0.220719140591145
C4B	170.32234912252	2	0	-0.970603690499733	-4.74158606899682
MT1E	170.297935723633	2	0	2.79883412535234	-0.143558753467364
LGALS3BP	169.475501547404	2	0	-1.94205023019776	-1.81224491761254
RPL39	169.192432496505	2	0	0.949544468459373	0.148113745600273
C8B	168.84425236152	2	0	-1.48063536512569	-7.13702480837837
ASGR1	168.663998876933	2	0	0.882260043674445	-2.25271489601453
ATG10	168.327220334382	2	0	1.05137885437059	0.299791611333276
MT1HL1	167.734061030293	2	0	3.19916089667792	-1.52051801892505
RPL7	167.694809255383	2	0	0.8112208670952	0.0254892735722567
IDO1	167.656232689266	2	0	-2.91029626900094	-7.19911068810558
RPL28	167.515110419724	2	0	1.22111534459534	0.402428961641038
IGF2	166.398117150091	2	0	1.40505992444906	-0.0980561257804493
GPX2	165.59799842409	2	0	-2.45131065958532	-1.34113722450341
MPV17L	165.449203522293	2	0	-1.35515964985056	-1.31300115082489
CCDC152	164.545736915263	2	0	0.275683152162312	-1.37847701694089
RPL14	164.43711893386	2	0	0.993340131231869	0.244572135617854
PABPC1	164.156353892268	2	0	0.86083217522738	-0.0663660068619283
MT1F	164.113315148266	2	0	3.02131168995686	1.03321819934863
UGT1A1	164.109202857023	2	0	0.504551621492676	-3.0910737589998
DCXR	164.040923575483	2	0	1.45067293928802	-0.0722731612872423
MARVELD2	163.854618519947	2	0	-1.12551731760328	-1.51036214250746
HSP90AB1	162.927055674346	2	0	0.819681107010654	-0.119145440401631
MT2A	162.788403289333	2	0	1.42873434102145	0.0347796726491874
APOL2	162.432638445391	2	0	-1.34466399971235	-1.9888038711563
HLA-DMB	162.011212291495	2	0	-2.57541189353352	-4.6105100805753
SQRDL	161.616789770312	2	0	-1.43925992608466	-3.83331499293989
C4BPA	161.078923783244	2	0	-0.174377036069346	-5.5093850476545
AADAC	160.862012152997	2	0	0.21356654763343	-3.82661857692949
C9	160.529834824841	2	0	-3.37425241275523	-7.48207442956869
SERPINA6	160.473875804939	2	0	-0.378933677817066	-3.46332671993708
RPS27A	159.079445363145	2	0	0.839314120158769	0.0478912506989184
PLA2G2A	158.976154261455	2	0	-5.11913404892833	-2.24186407622314
ISG20	158.559076937292	2	0	-1.91746117092736	-4.76530834445573
RPL27	158.222035523622	2	0	0.784966674473144	0.0274922153387298
MT-ND3	158.148413067489	2	0	0.944574789420492	-0.0875479101632184
RFTN2	158.005450450067	2	0	0.129544798715443	2.45246304135296
ARAP2	157.939798283386	2	0	-2.49260975022321	-4.79825961119132
KCNE4	157.475465037637	2	0	0.573148083061938	1.59119062807839
RPS12	156.960796163576	2	0	1.05250280791331	0.27217321120634
PTMA	156.944085596002	2	0	0.733335424850749	-0.0356731274486154
CYP2C8	156.586574540311	2	0	-2.50288802215124	-3.93282123243339
UGT2B15	156.287121131896	2	0	-2.43946735258543	-4.92412155585198
CXCL10	155.818916756327	2	0	-3.13531736958195	-5.52884493685371
ASGR2	154.737222225661	2	0	0.0720372646564521	-2.29828583622703
CYP2D6	154.602883835921	2	0	1.86647278710433	-3.61717938141322
SLC12A2	154.299073279748	2	0	-2.70560508410418	-0.372213010598835
MSRB1	154.05624992977	2	0	-0.943043565537175	-1.71077505818455
SQLE	153.561972338183	2	0	1.59638109105975	0.992355736491428
PLA1A	153.216097120868	2	0	-1.18915009658468	-3.43132885800516
PEBP1	152.93691087062	2	0	0.935381028427734	-0.221035714645339
RPL6	152.395471034486	2	0	0.896245849190144	0.119107493872137
ADH1A	152.070388368262	2	0	1.46030963117798	-2.18487050636702
GSTA2	151.809705467401	2	0	1.99942561244043	-0.238236017784931
ELOVL7	151.570868789713	2	0	-2.61837101574452	-2.20389696272602
ANXA5	151.484724214624	2	0	-2.01446374709487	-0.389414071086616
TAPBPL	150.507999967623	2	0	-2.75201880717861	-3.79467191046688
RPS25	150.487329573557	2	0	0.791550173736845	0.00161752828876116
SCD	150.459162999818	2	0	1.04239294496891	-0.322315609600681
AC090498.1	150.419646685449	2	0	0.807951837149754	0.0490151359097648
HGD	150.231724252014	2	0	0.731820425838223	-2.01841315902016
H3F3A	150.095466503911	2	0	0.862742050017543	0.0345722167358855
RPL35	149.828544399482	2	0	0.796978002612651	-0.060523476525622
PLGLB1	149.569751420325	2	0	-0.695315696097072	-3.40310065928787
RPS17	149.357514999798	2	0	0.920342060027765	0.12361537018859
RPL30	148.495708224683	2	0	0.832069134767655	0.00361005535030068
MPC2	148.36413464048	2	0	0.743528891161638	-0.637445679339076
RPL21	148.036593008717	2	0	0.816763356606383	0.110658231033606
TESMIN	147.840402571801	2	0	-3.45352550599545	-2.57607842691002
PRAP1	147.779663397559	2	0	1.56446420689217	-0.665543958626383
CLDN1	146.851353181096	2	0	0.00631877605942752	-3.64671726956052
PPIA	146.842205910586	2	0	0.735348662407046	-0.0693281888707422
G6PC	146.784777187128	2	0	0.985887487476545	-4.69005315273913
IFIH1	146.207401653784	2	0	-1.77645221518679	-5.48009529620793
CXCL1	145.876748777247	2	0	-2.57927741082674	-3.60090838159991
HMGA2	145.700786431579	2	0	0.178879725807195	2.87347863994312
SLC38A3	145.467142731893	2	0	1.97319686770917	-2.43547787893723
ZNF532	145.466263260853	2	0	0.0560102680012198	1.38296635789274
HLA-E	145.227765150311	2	0	-0.784889762508559	-1.54683896700502
PAH	143.753952428341	2	0	0.765147565928713	-2.44373782628121
MIA2	143.491958623229	2	0	-1.21952400920572	-3.18643739601898
DPP4	143.325806877795	2	0	-0.181760175925653	-3.19307154573799
PRICKLE1	143.124989079305	2	0	0.419180773990759	4.59238319507797
GJB1	142.483727646889	2	0	0.429296193685589	-3.34942645648474
PGC	142.228626849654	2	0	-4.2932180311725	-3.49520733716397
HSPE1	141.907655174792	2	0	0.668599399641167	-0.203604679128134
SPARC	141.605858907402	2	0	3.13506029167037	1.56070317317218
MT1A	141.031780449591	2	0	2.22407381135805	0.415733380803434
RPS29	140.457351164181	2	0	0.790002579920124	0.0437348091829689
ICAM1	140.360960980193	2	0	-3.13888251685098	-3.78622830922971
EIF1AY	140.088281138026	2	0	-0.381401269721765	-2.09274498710252
HPS3	139.214271726748	2	0	-1.44383619995496	-1.98353587156793
CALR	139.20300405749	2	0	0.533936627274596	-0.319782114217481
LECT2	139.069034425493	2	0	2.66915018209881	-0.959867792675659
RPL37	138.938943528435	2	0	0.875896909873361	0.00836875907468881
TSPAN8	138.651846804991	2	0	-3.15876011688702	-0.816612350355408
NR0B2	138.558337692491	2	0	-1.84352989844533	-6.23323802058039
RPLP2	138.111069641082	2	0	0.868419615143635	0.163811989149239
MT1M	138.104641255438	2	0	2.95133041625099	-0.0465626854674959
AKR1B15	137.709968626212	2	0	-1.71212186904935	-1.84327375506627
SAA2	137.571324996959	2	0	-3.14824679954324	-5.48631014945924
ELF3	137.427104524713	2	0	-1.69587047701971	-1.84898694602091
IGFBP1	136.474715804609	2	0	2.04361634073554	-3.26900412856878
ACSM2A	136.353391735441	2	0	1.53704281388144	-2.37230235106073
SLC41A2	136.04776697027	2	0	-2.98931947845196	-1.76278378527659
RPL29	136.039685606548	2	0	0.900131890854486	0.0644335293205454
RPS16	135.85336900792	2	0	0.805899207595723	0.124709018551288
ACSM2B	135.780617047379	2	0	1.53634448528468	-2.43238503908476
RPL10	135.657204538139	2	0	0.719505962403561	-0.0594586652952864
FBP1	135.173258128273	2	0	-2.0331096181033	-4.6021300624797
TNFAIP2	135.156277292362	2	0	-3.04091944660804	-1.8191616627917
PLSCR1	134.657172775783	2	0	-2.55770232339318	-0.805997784358986
ABCG1	133.890811665707	2	0	-1.82155065613855	-2.12853368521797
SERPINF2	133.840890635173	2	0	1.53945592200654	-2.68581536845535
HPGD	133.749510061197	2	0	-3.80979127093837	-4.2252938192029
HSP90AA1	132.729643819855	2	0	0.71180859510831	-0.0226699118520761
ATP1B2	132.418250046477	2	0	0.0141517771675099	2.44330688671985
SLC25A45	131.883838151247	2	0	-1.70778498646366	-1.67950963402699
IRF1	131.566697864149	2	0	-1.57488690620175	-1.29307577057436
CD14	131.353859284515	2	0	-0.643683576274021	-3.17606117842766
FGF13	130.599414056389	2	0	-2.98936601771849	-2.27719985818546
ACTG1	130.481713789691	2	0	0.681727655072879	-0.18438582716248
UBE2L6	130.442451015465	2	0	-1.75716375646168	-1.25000120708888
RPS26	130.118618211982	2	0	0.756813070258288	-0.115164706698092
SERPINA5	130.023657332451	2	0	0.202737869491787	-3.17061211125016
RPS21	129.660892376352	2	0	0.920999637017034	0.108512164187
WIPI1	129.090449423818	2	0	-1.76368391710191	-1.2539528564768
RPS23	128.922440297224	2	0	0.865527930652299	0.157816197291313
ATP5E	128.755825903483	2	0	0.746203674168028	-0.134359014362129
AKR1C3	128.610667253408	2	0	0.784281475496036	-0.405940298398467
BBOX1	128.565437865348	2	0	-2.68507289787695	-4.86233344245116
ADH4	128.549202930336	2	0	3.03483732536167	-0.830836297370327
RP11-96O20.4	128.252440340702	2	0	-2.16456411247036	-3.03321408680942
HABP2	127.916335937547	2	0	-2.5399376087995	-7.02348836392337
C1RL	127.571636705524	2	0	-1.46086629719968	-2.25377172505696
CYB5A	127.161672213138	2	0	0.901853640729073	-0.701782868593527
CASP4	127.114143923546	2	0	-1.29978782149485	-2.61221554791437
AC006386.1	127.004386623112	2	0	0.964076633563907	0.251171192627057
APOL3	126.993824622671	2	0	-2.17943517997952	-4.70363856720549
C8G	126.789466337105	2	0	-1.53598487321366	-5.27655404577156
ZNF511-PRAP1	126.640675274514	2	0	1.4726351127643	-0.541534615245182
GNAS	126.268565792637	2	0	1.31304321450671	0.320187996665565
A1CF	126.198992941608	2	0	0.974999661489348	-1.94094956088503
HPN	126.181446542754	2	0	-1.07730859422844	-3.82072881061445
STAT1	125.87072173338	2	0	-1.61398967903099	-1.23540444010445
PLGLB2	125.283710593776	2	0	-0.823108751812056	-4.62380426887315
RUNX1T1	125.122222779088	2	0	1.04219786015836	4.96035066030348
AC012005.1	125.098740517043	2	0	0.958050871284979	0.242109990495815
RARRES2	125.084717186944	2	0	0.810047341010484	-0.519101018772755
ITM2C	124.945881172381	2	0	0.261866596852169	2.57179827326314
BICC1	124.860357099001	2	0	-4.13356126584197	-0.762532253826585
UPB1	124.855871604603	2	0	-1.64115735668193	-1.95860363624782
RPS10	124.830857446131	2	0	0.873388207960069	0.127790548265494
NR1H4	124.676766868024	2	0	-0.863206366189774	-4.07876249001674
APOM	124.631361389766	2	0	1.41944856626294	-1.06243346299849
ENPP2	124.377833351406	2	0	-2.89696286824245	-0.966001215875484
MTRNR2L8	124.367314252039	2	0	0.598522996776373	-0.545334862798157
CPB2	124.025828364574	2	0	-0.619263499009779	-2.08262726038376
TFR2	123.751577405504	2	0	0.742858340271108	-2.85212475883785
RPSA	123.519773942505	2	0	1.00830543314673	0.179807265326117
UGT2B7	123.076892462842	2	0	-0.921004138063907	-5.62431360933182
VIM	122.37852988302	2	0	2.19905063525365	1.36505727244965
GOLT1A	122.115941944129	2	0	-0.31642284789058	-3.00611149739754
UGT1A10	122.056586345679	2	0	0.511824463337191	-2.82510490861572
HRG	121.807082285958	2	0	-0.0300803558418889	-3.19481395746658
IFI35	121.784249481991	2	0	-1.66267425682387	-2.03572421154666
CTSH	121.762151653082	2	0	-1.36631417859833	-3.85271036820866
SAA1	121.40571988992	2	0	-2.71363738082376	-6.29337791979381
VAMP8	121.203169364509	2	0	-1.34532544504262	-1.32733595577093
GLUL	120.678370981329	2	0	1.20280778779063	-0.0937782716578246
IGHMBP2	120.600226772969	2	0	-2.3146147638118	-2.85289501853889
TGM2	120.210995670111	2	0	-1.65214298996732	-3.18075765324843
DTX3L	119.703498872719	2	0	-1.04016069258607	-2.01381775231419
SULT1C2	119.687654009523	2	0	-2.0702763196182	-1.75901653561013
HAL	119.459505181431	2	0	-1.13543595375374	-7.17718223649378
EIF1	119.028409682121	2	0	0.788065674442906	-0.169345314693302
MARCKS	118.747386200304	2	0	0.974797326606167	0.919883653425098
PTPRE	118.695161027323	2	0	-1.27096007359452	-2.95344254837724
C8A	118.627040655523	2	0	-0.808916125950922	-5.30217709249073
ADH1B	118.581139872374	2	0	0.305501023402474	-2.8171025865796
FDPS	117.870032297539	2	0	1.24655616956952	-0.150967377943489
FKBP5	117.463386632684	2	0	-1.77288886797061	-1.1483209458695
RNF128	117.448499978347	2	0	-0.167086046551567	-4.22162823274348
S100A10	117.159548273331	2	0	1.44742127781719	0.22155257757355
RPL34	117.051079074362	2	0	0.773977722799878	0.101097033873291
NID2	116.436753762439	2	0	0.814287657885807	5.48160168271457
CHEK2	116.405280884678	2	0	0.672808678181027	1.02900789554388
CXCL9	116.318743504377	2	0	-3.29353963726063	-9.04778235519327
UGT1A4	115.721042613631	2	0	0.29873437448669	-2.82846495905456
MYCN	115.70459147935	2	0	-0.356875735284154	3.31046213660064
MYL6	115.509780116415	2	0	0.722325978971353	-0.177843305611566
CCL20	115.463152644607	2	0	-1.29083544802503	-2.12060183359579
DOCK5	115.362864672742	2	0	-1.18855343427454	-1.37789184299426
CYP3A7	114.826216594487	2	0	1.65829762816822	-4.7006544672811
UBB	114.799056655778	2	0	0.562731518692797	-0.263787143565212
ODF3B	114.265136141135	2	0	-1.99601284387584	-3.1167143897249
GAPDH	114.156184724518	2	0	0.651279362371833	-0.224534467930718
COX6C	114.022984240595	2	0	0.733667268099803	-0.182277973642615
ERRFI1	114.002871593764	2	0	0.734139905768429	-1.69791091511616
IFI16	113.39723497875	2	0	-1.63159674557841	-1.67184310274926
LIPC	113.123846747687	2	0	2.26850345393461	-1.0167584396624
SLPI	113.109603051376	2	0	-3.12142148159809	-5.1466820679081
PDIA5	113.045403466151	2	0	-1.01117242750806	-1.32160599726208
CXCL16	112.795869766838	2	0	-1.21145864577378	-2.46715434740999
ANGPTL8	112.651099338729	2	0	-0.538012244605562	-4.96909143139252
ANAPC11	112.520406285746	2	0	0.805658547545353	-0.122342995254738
NUDT1	112.292259235746	2	0	-0.67825818541515	1.54302657807315
AC007192.4	112.126065344106	2	0	-0.405660348289498	-2.74315000835426
GABRE	112.082453009038	2	0	-3.40992447792428	-4.60429225440874
RPL9	112.031164671531	2	0	0.694824187648987	-0.045608109573243
AOX1	111.871769822244	2	0	-0.254158683091382	-3.70204401723962
UQCRQ	111.860450928345	2	0	0.595169195663366	-0.34947997323005
RPL11	111.804921303595	2	0	0.826869443047501	0.180566306437494
SERPINA10	111.660314379225	2	0	-0.392073999974004	-2.33268396782498
XAF1	111.592345909099	2	0	-1.75743385648946	-2.41626895716284
UGT1A7	111.489660722343	2	0	0.510944428665544	-2.78923861754076
C8orf4	111.314726884463	2	0	-2.38624022674962	-0.974004216893367
LIN28A	111.26254783918	2	0	0.250855677049388	2.99337354629358
UGT1A3	111.143618057398	2	0	0.477537845812317	-2.82920422291557
GSTA5	111.057791619324	2	0	2.04196166683373	-1.30393588972401
RPL7A	111.054980160553	2	0	0.889852974163092	0.0891996124435064
RPS7	110.927341660349	2	0	0.747684398068955	0.121914811771369
BTN3A3	110.83995712519	2	0	-2.0249879267979	-2.59898191708414
UGT1A9	110.744026823667	2	0	0.277371071242517	-2.95348308708181
SULT2A1	110.644689316505	2	0	1.16047364556831	-1.8070616022159
MGST1	110.568212501349	2	0	0.824924104497791	-0.363030240611872
UGT1A5	110.209755249233	2	0	0.476276404992507	-2.79238742358476
UGT1A8	110.123957839813	2	0	0.491528665113893	-2.74867738287262
RPL8	109.750539805348	2	0	0.729151456444945	0.0359427171266796
SERPINA7	109.60038659949	2	0	0.0699290371366905	-5.79960600757424
ERICH5	109.589255832547	2	0	-2.72686525623485	-3.79307116275111
FRY	109.340547101881	2	0	-2.31649770480733	-2.84646460892829
SLC35C1	109.305868391697	2	0	-2.59459580084877	-3.79110033158836
C6	108.699962453553	2	0	-3.5508702087006	-4.49275749263754
FASN	108.649912435043	2	0	2.26785800702467	-0.76872860917797
ITIH4	108.470190547514	2	0	-0.550049107803162	-6.03480933117535
DCAF6	108.46445626343	2	0	0.631696920285052	-0.761592398978613
ENO3	108.332071482563	2	0	0.983777751974964	0.0709783230139027
HNF4A	108.283149567049	2	0	0.0567025155909988	-1.78571240834147
RPS28	108.102288314452	2	0	1.08110385610429	0.0203098960926265
CXCL3	107.931252528574	2	0	-2.40828409964323	-2.42794789269079
GBP4	107.682990036668	2	0	-1.24536336434214	-1.72637975193259
TMED3	107.682540491589	2	0	-2.77318673004362	-0.576744342246577
SLC22A9	107.663258977792	2	0	-0.823146431426557	-4.37624901296583
ZNF57	107.578562464726	2	0	-3.05863459451028	-6.28882551446362
CTSD	107.400701357121	2	0	0.458444831878764	-1.25897821806081
ST6GAL1	107.214692711074	2	0	-0.70421481822767	-2.30879867170681
ZFP36L1	107.006889084123	2	0	1.28819652527386	0.168121677105871
VNN2	106.989439175341	2	0	-2.86762608422761	-5.09411297661516
RPL18	106.965015004664	2	0	0.808954222345695	0.12496424198754
CXCL8	106.95031280745	2	0	-2.3728379931136	-3.85424012588802
PDGFA	106.807400568478	2	0	-2.53265528274007	-1.16918847887838
ZFP36	106.666593745762	2	0	-0.421884947074396	-2.13435556083765
MT1B	106.09053762168	2	0	2.62372696242261	-0.423196656741041
ABCB1	105.791926019461	2	0	-1.88095910038628	-2.62416046528385
AGPAT2	105.46613326937	2	0	-0.27357044244924	-3.67396508406099
FHIT	105.458467926028	2	0	-1.50775196495998	-1.28280952020016
ACVR2B	105.313052883842	2	0	0.491102298491138	1.83529570180387
RPL26	104.899114380392	2	0	0.932380469438596	0.285558735638317
FAM111A	104.776547601304	2	0	-2.04641616268224	-1.84333098153155
H3F3B	104.64073662732	2	0	0.674125538984831	-0.0747889080585744
SMAP2	104.207487120508	2	0	-0.5054389376061	-3.15245007351288
PPP6R3	104.067082656827	2	0	-1.63677573354432	-0.639054692133969
ESRRA	103.597849142212	2	0	-0.902162882300776	-1.97301578394492
LBP	103.585079645365	2	0	-1.9132542788257	-8.31545876597647
ATP5I	103.298877668072	2	0	0.603141610932885	-0.250320667307131
PDZK1	103.290798226865	2	0	0.526000688428943	-2.9742139404305
KIAA1324L	103.27027856496	2	0	0.192215097602109	3.63497947810537
JAM3	103.009501396202	2	0	0.0510010407829981	3.8073380665504
TUBA4A	102.952301814777	2	0	-2.26714378715956	-1.45067213348552
PYCARD	102.821004411776	2	0	-2.17402002759546	-2.62766134040209
HMGB3	102.638202479058	2	0	-1.8161613057222	0.06130239996358
KLB	102.443851590693	2	0	-0.950724118267424	-2.07617478532633
ATP5J2	102.341544254602	2	0	0.68092798690789	-0.0924475112033523
HFE2	101.954003649012	2	0	2.65008403598714	-21.588896285647
MPP1	101.648953261496	2	0	-3.07002730436466	-0.605986674219587
NAT8	101.349833384339	2	0	-0.938876086863927	-5.27293583046176
NDUFA4	101.348383578021	2	0	0.668878862566445	-0.0782813283027752
RPL36A	101.339904790493	2	0	0.776057856585328	0.108349079142694
HIF3A	101.009243335107	2	0	0.0187106803386385	2.3779846414936
MLIP	100.841754413811	2	0	-0.982109765601641	-3.26557279074874
CHMP4A	100.628023557259	2	0	-1.9657226846783	0.0268922662034896
UGT2B11	100.620443725672	2	0	-1.24288156052461	-3.33942240630595
C5orf56	100.588594294657	2	0	-2.75170095387341	-2.16313666151371
GLUD1	100.371943644682	2	0	1.48789280532969	-0.225717613607539
RNASE4	99.7605434586964	2	0	0.394716640618372	-2.31608365355096
UGT1A6	99.0005279158006	2	0	0.157380719917304	-2.56688384864421
RPS2	98.9148174270582	2	0	0.977214307289412	0.0934622413631478
NUDT22	98.2756847776772	2	0	-0.868617175983712	-1.30132379633523
F13B	98.1043268532387	2	0	-0.715135382655892	-5.82275098667493
OAS1	98.0801494428113	2	0	-1.94421309238874	-2.07854717259372
DNAJC22	97.8356381558986	2	0	-1.18953352163133	-1.9050827083887
ERAP2	97.7821929357338	2	0	-1.30011976715763	-1.47429200480393
IRX3	97.6238622408311	2	0	0.873435987731268	2.82938906558988
SLC22A10	97.4535597915489	2	0	-2.00180855322797	-6.73544837083085
CYP51A1	97.4437611562426	2	0	0.922436482299036	0.111239577459968
APOL1	97.1307690406303	2	0	-0.850630270592851	-1.24754549534003
NR5A2	97.1240200241115	2	0	-0.69028655101111	-1.8553673884269
TRIB2	97.0885195526807	2	0	1.86193194847431	1.89122987516783
TPM2	96.9909251998569	2	0	1.16667480201454	2.42290884518752
NOTUM	96.8706210100381	2	0	3.17215922037758	3.11377474726454
PID1	96.8378362624732	2	0	-0.482565506744194	-2.78253562896556
HSD17B2	96.7702720634844	2	0	-0.975310777744259	-2.84938886043874
PCBP2	96.7687190127364	2	0	0.630495569840955	-0.038952070107152
FXYD1	96.749496693858	2	0	2.30833359831369	-2.76244233097902
LDOC1	96.4490542910201	2	0	-3.86610984089532	-2.0820042916036
SLC38A1	96.2582725699716	2	0	-2.30407428656015	-0.33346329919658
ALDH16A1	96.069072738141	2	0	-3.30121410194635	-0.233671137773617
TMSB4X	96.0515325467079	2	0	0.595329989282506	-0.168750494988317
HSP90B1	96.0364959621431	2	0	0.626472093544428	-0.298175635055832
RPS20	96.0344260559013	2	0	0.691806081482029	0.162423202111462
RPL36	95.9194344099233	2	0	0.754021546647964	0.127253352790623
RP11-903H12.5	95.5977501096978	2	0	0.554071417067558	-2.1866931368519
TCF4	95.5454041703595	2	0	1.37377849027436	1.93288462846651
HLA-DOB	95.463849596901	2	0	-5.11719066529198	-4.81735260392241
PTGDS	95.4493550570093	2	0	-3.48156909412756	-4.93549900674448
RPL24	95.2654561150477	2	0	0.781538627204768	0.107720163544844
RPS3A	95.0667586572952	2	0	0.753564003494212	0.198547322617195
ETV7	95.0606117398169	2	0	-3.89538978221131	-4.57511600058105
FAM110A	95.0477765208405	2	0	1.30808621052241	0.865699239490066
CFHR5	94.9787302535252	2	0	-0.711560614906466	-4.90611086826607
ATP5EP2	94.8365975662204	2	0	0.699276848895122	-0.0744856986133005
LRRC2	93.9358787493187	2	0	-1.71157493013561	-2.2736089136657
RGPD1	93.8689580599456	2	0	-0.614525000318671	-2.64834525217848
SHFM1	93.8554173086135	2	0	0.710910224766244	-0.0365681318491751
PROC	93.7720734685461	2	0	0.59030938494033	-3.14962755205055
ABCC6	93.5753773671474	2	0	-0.34880467027765	-2.11765100655427
HMOX2	93.5564911439639	2	0	-1.0014713463973	-1.04910281338724
LRRD1	93.278534737679	2	0	0.871656908921047	0.122670041968004
CCL16	93.0996254991796	2	0	1.71516150831279	-2.20443326805293
IRF9	92.946358989568	2	0	-1.13330200336589	-1.05041339255456
CTSO	92.9255794895905	2	0	-1.6048270458544	-2.81871664036051
MAL2	92.8891976616695	2	0	-1.21902934207257	-5.03082378628467
IL15RA	92.8823671818845	2	0	-2.37620064453628	-5.71883861746844
A1BG	92.5272477794494	2	0	0.832292433134118	-1.5650554362984
DNAJC15	92.2654749665676	2	0	-2.03559982632663	0.221920982303121
GPR19	92.1689617080628	2	0	-1.59828358837152	4.75041789095363
TGOLN2	91.6390280535492	2	0	-0.26511562372825	-1.58349351444961
APOC4	91.451011677877	2	0	0.504773207588427	-3.40352302543899
ISG15	91.4112123499958	2	0	-1.13829683842879	-1.36323146743929
SLFN11	91.3302885509336	2	0	-2.12934867154988	-4.01576639450133
C2	91.3259752544431	2	0	0.395334170558991	-2.18718392900146
PARP9	91.112549349704	2	0	-0.921026120845621	-2.59111173650929
PPIE	90.9502528267755	2	0	-2.28988727953242	0.0857410894709218
GSTA3	90.9443233530437	2	0	2.03262604076903	-1.35128010713502
RPL17-C18orf32	90.813500394071	2	0	0.749851966881763	-0.0222264797292722
PON3	90.5321065515587	2	0	-0.51339985367425	-1.87514661352573
RP11-544M22.13	90.5054228677428	2	0	-1.53745307312425	-3.31687027098411
GNG11	90.4292213865885	2	0	2.6484846857395	2.52524260497096
PSMD9	90.346213239604	2	0	-0.762960811159772	-0.557415797599819
CCL15	90.3410979096723	2	0	-0.318103913052163	-2.34982921416103
C6orf52	90.2776512303828	2	0	7.54969032612222	2.49147694002011
RPS15A	90.2286227495188	2	0	0.805211926558956	0.17196137297563
SLC15A1	90.2097014969777	2	0	-1.10401475952592	-1.48841957630324
RP11-407N17.3	90.1663398197685	2	0	-0.221791262443603	-1.86308973014936
ZDHHC12	90.0874320385375	2	0	-0.785402684475542	-1.57457598344385
SLC22A18	89.8457740025254	2	0	-0.989021487216647	-1.67107184345247
RPS13	89.7432341107866	2	0	0.715674045095798	-0.000855575637927264
RP11-249C24.12	89.4824670247444	2	0	3.27504896592	-0.550613888426732
INHBE	89.2600603814287	2	0	-0.968662050287944	-2.64175505907936
TM4SF5	89.068245685275	2	0	0.40151092648134	-3.13518186995174
KRT7	89.0616764803337	2	0	-3.60919563505127	-4.53077791505956
TPD52	88.8041134826913	2	0	-0.909579091882845	-1.07622263826064
KHK	88.755397162835	2	0	0.740548887867381	-2.24644625479805
CREB3L3	88.7027091655833	2	0	-1.30908387191196	-5.24060340996291
C11orf24	88.5258440970129	2	0	-2.47899164848608	-0.784991733938988
MRPL21	88.409027942472	2	0	-1.0588838150641	-0.660631631680256
KRT8	88.3850130978102	2	0	0.366921611702859	-1.06559585652177
SRP14	88.3260504745444	2	0	0.572268496036578	-0.14812705919061
ATL1	88.3080433967494	2	0	-1.67220924457537	4.02076919451953
LDHB	88.1546057522833	2	0	-0.338671725290796	1.74654111766414
SRSF12	87.9987414508	2	0	-0.441303578754633	2.72421657366476
HOXB7	87.6979967921822	2	0	-2.62846138950209	-1.60443764746533
AUNIP	87.612627703056	2	0	-0.442537889813798	1.56118707269521
SMIM14	87.5826204452324	2	0	-0.678549356861413	-0.972441972785738
MST1	87.4321437300501	2	0	1.7128957838347	-2.84296285547897
ITIH3	87.0196576249452	2	0	0.0182423902857241	-6.06210456378755
GCNT1	86.8311363131793	2	0	-3.73746713140507	-3.09123904240982
SERPINE1	86.6820956335478	2	0	-1.43345455393145	-3.27919953901994
GPR37	86.6776218534258	2	0	-2.9632844440109	-3.27158599762905
CHEK1	86.6086001768118	2	0	-0.155721155652977	1.12220301724385
SQSTM1	86.5137719265939	2	0	0.381234915972673	-1.14472529606563
HLA-A	86.0056498880336	2	0	-0.677811762368386	-0.934717204628928
OCLN	85.9555944622973	2	0	-1.36483179000949	-1.45587782010206
HOMER2	85.5561258443201	2	0	-2.29870581629228	-2.40740244575171
EHF	85.5492524347821	2	0	-6.18971296181809	-5.10785241356966
FAM20A	85.2406846797569	2	0	-1.24302413159283	-3.82868010303531
G0S2	85.2224357262459	2	0	1.24147205220659	-1.50169635455917
GSKIP	85.2013720284567	2	0	-2.65971192092938	-0.731578329599091
PTBP2	85.1818451663762	2	0	-1.51153381383649	1.54905173997077
PON1	85.1813248493594	2	0	-0.0411648673318789	-5.85106765160422
VBP1	85.1378711316828	2	0	-1.66892744736047	-0.0493368316957294
CARD16	85.0202956602188	2	0	-1.29643274109588	-3.59742161140993
RP11-864I4.1	84.7985130891802	2	0	0.782095920321463	0.131561607091588
UCHL1	84.7754539285192	2	0	-4.19684746880682	1.50171474439415
UGT2B10	84.4303245556954	2	0	0.401063150917376	-3.33039458833464
GJA1	84.3615867959097	2	0	4.35516720966655	3.49429487591994
ID3	84.2327192496675	2	0	1.53174770984251	1.53717164448129
ITGA7	84.1735588501429	2	0	-3.68564578313069	-2.47098488312235
ROMO1	84.1722016796771	2	0	0.661894152259351	-0.101109798195795
DENND2D	83.98707630076	2	0	-2.71410400370769	-4.05352623472787
TNFSF10	83.981392207125	2	0	-0.277489499815431	-3.34271727780223
MUC13	83.8514856582624	2	0	-3.66607742160153	-5.88214582466169
CYTL1	83.6458389799234	2	0	0.175861383868373	7.75399117070572
NAV2	83.5594529983885	2	0	-1.3617494639916	-1.09873919450853
SERPINA4	83.3330755224223	2	0	0.869078126967184	-3.70764126289563
HENMT1	83.2190345939074	2	0	-3.74171492431438	-8.09395102889409
SMARCAL1	83.2185392075922	2	0	-0.235418263236138	1.25495264670899
GBP5	83.0814100944439	2	0	-2.0505330495595	-2.50477591509621
BAG2	83.0476626823932	2	0	0.391203104230712	1.51317017789132
CHMP6	83.0314754131147	2	0	0.220486057543075	-2.55868293165415
F7	82.7841390222532	2	0	0.59632044913609	-4.8691133262743
NOCT	82.7117253295007	2	0	-1.0804377328025	-0.532722540988759
TSPO	82.3284341690039	2	0	-1.94251517993818	-0.638278324971406
TMEM56	82.1226644844346	2	0	-0.255011116414721	-2.4289767230512
PPP1R2	81.6735455832876	2	0	-2.26427897266871	0.0530399500061858
CYP2C9	81.4037977611612	2	0	1.9550574659367	-4.00833084326765
GOT1	81.1999910995545	2	0	-1.92698622369394	-0.227891095548426
FGFR2	81.1987995723322	2	0	-2.01335887249273	-0.486130247767638
RAMP2	81.1592121765205	2	0	1.76527736143115	2.31911606717976
PDE6D	81.1522203813104	2	0	-2.35945593345363	0.507928093074607
APBB1IP	81.1291367695364	2	0	-2.0521816386888	-3.38784070458651
GBP3	81.0759647773758	2	0	-2.25698820321552	-2.74018964552223
F11R	81.0692082206517	2	0	-0.747304492715631	-1.77490355446991
AFMID	80.912274431788	2	0	0.625675932809142	-0.405946870697042
SPTLC3	80.9072289185558	2	0	-0.78524332621244	-1.52628025901748
CCL15-CCL14	80.6612012976616	2	0	-0.382911874004462	-2.36526218797388
LPA	80.5520484113098	2	0	1.5766712994602	-4.99751670026066
FMR1	80.5427541026703	2	0	-1.69223321942396	-0.0319932740115512
FAU	80.4857594428919	2	0	0.644766428486184	-0.128355035852719
NAALAD2	80.4436201002612	2	0	0.850240365151745	3.43150049801606
FIGN	80.2835818222697	2	0	1.00289769037656	1.74075245515002
HSD17B6	80.2144910629687	2	0	0.493179239510906	-1.97119711085108
SYNC	80.1386763890426	2	0	-0.904068165725505	0.482740953914426
SALL4	80.1378434435917	2	0	-2.25965417371229	0.893654159904844
CAV2	80.0833204565083	2	0	-1.303273839307	-1.99108613041378
AQP11	79.906674324086	2	0	-0.476388367555355	-2.20334948041459
ERO1A	79.8817520892423	2	0	-1.31823234461719	-0.453523371101363
C16orf45	79.8185073461116	2	0	-3.25649793389356	-2.71813328936981
BLOC1S3	79.7762599342289	2	0	-2.07279447346581	-0.495793163828701
MCM2	79.7715448507359	2	0	0.0684716902137011	2.07986656532419
TSPAN13	79.74209195486	2	0	-2.54025271535351	-0.671507763100365
CENPL	79.6681363225059	2	0	-0.205958036207231	1.38015871252812
NRP2	79.6551657863552	2	0	0.504674131777257	2.54191859795313
FBXW5	79.6156191009033	2	0	-0.287247150458242	-1.93028102879961
FN1	79.4581271270978	2	0	0.549616131022124	-0.87789924584557
SAA4	79.4240192016759	2	0	1.05072097251219	-4.4076116033716
FRRS1	79.3944656427173	2	0	-0.906076448952938	-1.20738962737647
RPL22	79.2976576175062	2	0	0.962814606072103	0.336664630513162
CRAT	79.2691791300813	2	0	0.0213293021666025	-2.22960715078827
LY6E	79.1194158329736	2	0	-2.00067857311148	-0.619917133122252
LDB2	79.0883956591225	2	0	2.7622277190147	3.88280554328629
PKLR	78.9871075645186	2	0	1.78065502521955	-2.72925717523926
CARMIL1	78.9763898785621	2	0	-3.41077381355773	0.111583402501951
NACA	78.7735187262684	2	0	0.628150904080604	-0.0654977891205369
CDH1	78.5329497601025	2	0	-0.358233482365007	-1.14292372033911
STAT3	78.4688496114853	2	0	-1.05392055985334	-0.985868642912485
USMG5	78.4300063376034	2	0	0.784324274336934	0.00704264273686572
MEX3A	78.3611081136767	2	0	1.69950032340925	2.9883379885236
CDA	78.2426746733298	2	0	-2.05626194135465	-3.14083424808892
SPIN2A	78.224849047291	2	0	-2.59028562553931	2.3891317007699
ITGA1	78.2194599371172	2	0	0.207469754070471	-1.72816141363785
STRIP2	78.09361069055	2	0	0.672084305921149	1.97122077297149
IGDCC3	77.987040969374	2	0	1.11771953579092	4.4659453870593
MTTP	77.9679350305621	2	0	0.985324877750983	-2.23338472789613
CEACAM1	77.8193437584312	2	0	-1.10954236332269	-0.953329940409094
DHRS3	77.7294052706321	2	0	-0.588233091312069	-1.21544242336877
CTSK	77.3433054602812	2	0	-1.67071307918014	4.1341915909855
PLEKHO1	77.3416791414458	2	0	0.588672447114102	2.21940734548483
LY96	77.2836541891467	2	0	-2.67941092560564	-3.32263268516272
RP5-966M1.6	77.2750070165124	2	0	-0.399982660016905	-4.18773895521334
RPS10-NUDT3	77.2345294376929	2	0	0.768466234714155	0.30582712470252
F10	77.0901538883599	2	0	1.60030057877335	-1.70046836955448
QSOX1	77.0677187503338	2	0	-2.65636637314725	-0.677911850707536
ATF5	77.046816922777	2	0	1.21937213989453	-1.46470643215226
METTL7A	77.0199522364	2	0	1.09674187653138	-1.41062034639684
GABPB2	76.991759769933	2	0	-1.42033524678985	-0.0765366819498277
VWA1	76.8844201363921	2	0	-1.4827612191751	-2.93407259670568
BEX4	76.8318151887769	2	0	-2.30648484426353	2.09589768084979
AK1	76.7484544647803	2	0	-1.1708417556647	-0.6156861653633
TXNDC9	76.6120908840119	2	0	-2.07760583426293	-0.217154485688582
GHR	76.5972772865059	2	0	-1.14384120856617	-1.57270043850689
MTUS1	76.5854903282626	2	0	-0.372535512220914	-1.70554808674975
QPRT	76.559610309315	2	0	1.13423460274171	0.813685425824151
EPAS1	76.4619109521845	2	0	0.339207636960058	-3.78822360041072
SYNGR2	76.4280045281086	2	0	-0.447148903115321	-1.66004924983637
FGF19	76.3455519196997	2	0	-9.85237066120266	-3.36485514738114
SIX4	76.3251137338195	2	0	0.0115443203001108	2.49345227176236
RP11-849F2.7	76.2555736040982	2	0	0.967854822049936	1.02381402812578
RPS4X	76.255314776905	2	0	0.781100962319609	0.176444148207913
SPP2	76.1826422809484	2	0	1.34640613370439	-1.46313814505308
CDKAL1	76.130235298763	2	0	-0.750280788421193	0.851963720860701
SGK2	76.0265326844929	2	0	-1.92340549276455	-4.63661673439058
CTNND2	75.9678113845359	2	0	-3.34228181260087	-8.58205274476454
OPTN	75.9265520457044	2	0	-0.106870804133079	-2.51879261189922
CD47	75.900293941242	2	0	-1.48169839171291	-0.397424457664263
HK2	75.7402950465683	2	0	-3.43691288401089	-0.973184823168573
PFN1	75.7035347523853	2	0	0.56291283940556	-0.176511971033017
SMLR1	75.5586089630538	2	0	1.2979616955423	-1.37537054739047
SEC22B	75.3098494176635	2	0	-1.04343572769818	-0.166728552982562
TCIRG1	75.2745100283059	2	0	-2.51572459226018	-2.15750996125233
RND3	75.1766871425448	2	0	-2.15780723533479	0.34697272126234
RGS9	75.1540476247056	2	0	-2.10836317321464	0.0669215952712356
IL13RA1	75.0181332415152	2	0	-1.45618825428494	-1.28208196652671
UGT2B17	74.9483558567585	2	0	-2.30063763329927	-6.25228817442805
NPTX2	74.8659278704385	2	0	-8.01856757152324	-4.4709359251311
VAT1L	74.8067716069943	2	1.11022302462516e-16	-5.48933541733843	-10.8178607160755
UBA6	74.6131911483397	2	1.11022302462516e-16	-1.62799439903918	-0.981378108643997
NAV3	74.5357360595826	2	1.11022302462516e-16	0.186911280831414	2.13263711284158
ACBD5	74.4382299477096	2	1.11022302462516e-16	-0.710111536993803	-1.34512704064215
PROSER2	74.2960904135151	2	1.11022302462516e-16	-0.118613651731835	-3.37463315000917
EGLN3	74.2618745957241	2	1.11022302462516e-16	-3.51728188828328	-0.380121797951085
WDR72	74.1756267106453	2	1.11022302462516e-16	-1.78091301436907	0.0883055789959517
CGRRF1	74.1750214529293	2	1.11022302462516e-16	-2.86887697519171	0.793426305865086
ALDOB	74.1006755736981	2	1.11022302462516e-16	1.63611065247981	-27.7136855323134
ATP5J	74.092400630387	2	1.11022302462516e-16	0.686219757063127	-0.174241205997718
CTTN	74.0171118520975	2	1.11022302462516e-16	-1.2234341730667	-0.469762498857869
TAGLN2	73.968753250204	2	1.11022302462516e-16	-1.03525059265315	-1.47892668024812
SYT17	73.8499744864942	2	1.11022302462516e-16	-1.48323575312609	-1.90364541968196
HTRA1	73.8494294324774	2	1.11022302462516e-16	-3.53131150672292	-1.53984990938449
RACK1	73.8373003707761	2	1.11022302462516e-16	0.694880345031809	0.0375236011564746
HAO1	73.8238403925088	2	1.11022302462516e-16	-0.165752232967996	-4.95916795628826
BRCC3	73.6982628665463	2	1.11022302462516e-16	-2.0579108381023	-0.238124657914887
SAA2-SAA4	73.6879343674714	2	1.11022302462516e-16	0.831423889651412	-4.89846978768569
CCNJ	73.6090360894631	2	1.11022302462516e-16	-0.939401422493916	3.97327253729577
BEX1	73.6085668055923	2	1.11022302462516e-16	0.0674398176722784	2.59460359516788
MAP1B	73.5421645829752	2	1.11022302462516e-16	0.382819494548565	3.55747316476726
CHRDL2	73.5379446578233	2	1.11022302462516e-16	-5.2215596737332	-2.88433537764611
SLC39A10	73.4963102979845	2	1.11022302462516e-16	-2.41830257670678	0.931574924186156
PEPD	73.4526737370598	2	1.11022302462516e-16	-1.56772078647846	-0.804421624267934
NOL12	73.4230409416187	2	1.11022302462516e-16	-1.98516105123889	0.0269777519787802
FURIN	73.3980570093789	2	1.11022302462516e-16	-0.69490462596371	-2.95517526149992
ZNF423	73.3899591116781	2	1.11022302462516e-16	-4.14258533882208	4.62339210725565
SP5	73.3889681516442	2	1.11022302462516e-16	4.16675370369993	4.02662258627089
IFT57	73.3793881389228	2	1.11022302462516e-16	-2.14742652352725	2.25767512578843
EEF1G	73.3758002424407	2	1.11022302462516e-16	0.711552355947224	0.108148664619061
ZC3H12A	73.3712606943702	2	1.11022302462516e-16	-1.46147327729262	-2.40062452136003
FAM126A	73.3370999065576	2	1.11022302462516e-16	0.0928259779497458	1.44263989088527
GRTP1	73.318074753613	2	1.11022302462516e-16	-0.528259082699101	-1.18978917584031
SELENOM	73.1831699778462	2	1.11022302462516e-16	-1.56504639529951	-1.20248249448335
ATP5H	73.0748520047724	2	1.11022302462516e-16	0.669491292075756	-0.201419391322839
POLD4	72.9480960977506	2	1.11022302462516e-16	-0.541994452274151	-1.28901781924596
BAG4	72.9289555264964	2	1.11022302462516e-16	-1.57650191361008	0.235938969530511
DLEC1	72.9118357644996	2	1.11022302462516e-16	1.46612992865112	-0.866333449921307
C1orf54	72.5265780290563	2	2.22044604925031e-16	0.420602941660307	2.3650970334874
KIF13B	72.4195200345101	2	2.22044604925031e-16	1.35661220867897	-2.88022390546173
COL1A2	72.2601441388103	2	2.22044604925031e-16	1.43814993255154	2.76138188131441
RTP4	72.2594328832321	2	2.22044604925031e-16	-4.20946992042615	-2.98230599519545
SIGIRR	72.2568641977955	2	2.22044604925031e-16	-2.57111251398942	-0.991796458852704
CYSTM1	72.2006741159327	2	2.22044604925031e-16	-0.928747680376442	-1.01801271134399
SKIDA1	72.1253718821897	2	2.22044604925031e-16	-0.277200422865269	2.11916897973113
ARID2	72.0511289719178	2	2.22044604925031e-16	-1.34130624809199	1.09411688909363
ZNF625	72.0309869981728	2	2.22044604925031e-16	0.276097872634538	3.03196609292742
HNRNPL	71.7926055414024	2	2.22044604925031e-16	0.501740280112419	-0.0364925066635298
PNMA6A	71.6469075376052	2	2.22044604925031e-16	-1.15843145619185	-3.50099894910406
RPS5	71.6414111309447	2	2.22044604925031e-16	0.714417682392446	0.2473399757422
MRNIP	71.6242904527488	2	3.33066907387547e-16	0.342301877444969	-1.07673671826986
FBLN1	71.6044334304714	2	3.33066907387547e-16	-1.27585204336845	1.88370432630418
IDH3G	71.5692445519767	2	3.33066907387547e-16	-1.59730756779126	0.0852022876575567
LAMTOR1	71.4620775372296	2	3.33066907387547e-16	-0.851069371329967	-0.813379111254018
NUDT15	71.4280606520733	2	3.33066907387547e-16	-0.11247189157358	1.11627224876191
C1orf115	71.4158988712387	2	3.33066907387547e-16	0.867611665719568	-2.3996086877085
ZNF90	71.3936276928695	2	3.33066907387547e-16	0.788193559740354	0.39257667405964
ZWILCH	71.2828626728082	2	3.33066907387547e-16	-0.25023337982399	1.32536228100878
GSTM1	71.1928513729605	2	3.33066907387547e-16	-1.86135202539375	1.05352293837
NUDT19	71.0225063610448	2	3.33066907387547e-16	-1.57051192853186	-0.170056728502036
BAAT	70.9734359648336	2	3.33066907387547e-16	0.228675621242133	-7.07230197005057
SOX12	70.9675113928983	2	4.44089209850063e-16	0.793186666170374	1.76500982245011
EZR	70.8627033133056	2	4.44089209850063e-16	-1.50476237395074	-0.317023882649815
RGPD2	70.7708261038627	2	4.44089209850063e-16	-0.499873233017223	-2.36068886705624
PAFAH1B3	70.6618003569492	2	4.44089209850063e-16	-2.10130786711225	0.502697513946217
MTRNR2L6	70.6205467131346	2	4.44089209850063e-16	0.976370569703204	0.197780302829946
SLC25A17	70.4419293001802	2	5.55111512312578e-16	-3.19839513445926	0.367368599496098
GPR108	70.4277799501895	2	5.55111512312578e-16	-1.87938162170663	-1.47686282584643
FUNDC2	70.427316249514	2	5.55111512312578e-16	-1.15754676962239	-0.0170837829923594
TFF3	70.3737156361387	2	5.55111512312578e-16	-2.09593043586211	-1.84778865890403
COL2A1	70.3716848990535	2	5.55111512312578e-16	3.29886019219697	5.89990971358681
NFKBIZ	70.3366910341678	2	5.55111512312578e-16	-1.70192233566292	-1.13635031903173
HPRT1	70.2326034716562	2	5.55111512312578e-16	-2.15529708876512	0.0426945514266706
BHLHE40	70.2310233326812	2	5.55111512312578e-16	-1.10391811764116	-2.17209911450628
IGF1	70.2080034488414	2	5.55111512312578e-16	-3.02685154289277	0.0542989925824227
AGPS	69.870301864564	2	6.66133814775094e-16	-0.718441805190306	1.25354051894829
IL1RAP	69.8671721085387	2	6.66133814775094e-16	-1.18775502572006	-2.40783515527017
GLA	69.7562054419777	2	6.66133814775094e-16	-2.14505255514368	-0.147316482423726
TP53BP1	69.5224996978602	2	7.7715611723761e-16	-0.314865109180547	1.58376478766265
DECR2	69.5013288761357	2	7.7715611723761e-16	0.0124083027664936	-2.12515905804803
F12	69.4882433434909	2	7.7715611723761e-16	1.15776435322933	-4.2816613502912
AGTRAP	69.4667716452664	2	7.7715611723761e-16	-2.48786947388571	0.457932125228102
COX5B	69.4277042380647	2	8.88178419700125e-16	0.532562262315837	-0.282787848010085
RHNO1	69.3817128274081	2	8.88178419700125e-16	-2.00556163295654	1.0120969848016
IL4R	69.2366251164951	2	8.88178419700125e-16	-1.79074816270266	-3.54733668570468
CRIP3	69.21356606604	2	8.88178419700125e-16	-1.74561031630834	-2.3418294983308
IFI27L2	69.1899082839015	2	9.99200722162641e-16	-2.43436646695619	0.176472467919979
LTBR	68.9810944130387	2	9.99200722162641e-16	-0.639095741047046	-0.826406149773424
F2RL2	68.9705565066721	2	1.11022302462516e-15	1.14834917706049	4.35546373816529
IFI6	68.8910862656906	2	1.11022302462516e-15	-0.874830959683417	-0.725727796259021
PPARGC1A	68.7632432234592	2	1.22124532708767e-15	-3.12709971742306	-8.93710975662817
CHN1	68.6543000937772	2	1.22124532708767e-15	-1.84544834543686	2.98214256818616
FAAH	68.6412668484487	2	1.22124532708767e-15	-3.65229967699713	-3.27469253009704
ACSL4	68.5508289702731	2	1.33226762955019e-15	0.708604881671963	-1.68886104660394
TPCN2	68.5496779416938	2	1.33226762955019e-15	-1.88513025140556	-1.92340286627654
RAB3IP	68.5102969007737	2	1.33226762955019e-15	-1.3984532356902	0.851278660731142
PLA2G16	68.4033596946948	2	1.4432899320127e-15	-0.589424508944526	-1.21722376780558
CPPED1	68.3093925827992	2	1.4432899320127e-15	-0.47662852243494	-1.85443834008431
CSTA	68.2929860752233	2	1.4432899320127e-15	-0.509077241818422	-5.20309786243472
LIME1	68.2284540196056	2	1.55431223447522e-15	1.50562088294506	-2.23131435134138
MVD	68.2205184425448	2	1.55431223447522e-15	1.58863043022893	0.342531613134988
PIM3	68.2056035408755	2	1.55431223447522e-15	-1.72091122941827	-1.83714787369873
BTN3A2	68.1442457794919	2	1.55431223447522e-15	-1.21452341346615	-1.37894945518489
ADAM17	68.1388081572379	2	1.55431223447522e-15	-1.63373472015454	0.412965473780157
TM4SF20	68.0970652819146	2	1.66533453693773e-15	-3.35785365181913	-6.62205068416303
RP11-295K3.1	68.0861744348264	2	1.66533453693773e-15	0.0207301008449897	-1.91393502093436
DESI1	68.0743023563587	2	1.66533453693773e-15	-0.743805980546611	-1.21632727041462
MVP	68.0607525407686	2	1.66533453693773e-15	-1.05242687252385	-1.1465730246449
TMBIM1	67.9597699170811	2	1.77635683940025e-15	0.14577154617547	-1.77928830164216
PPP3CA	67.9364203595938	2	1.77635683940025e-15	-1.56056726254798	-0.243458480992791
HSPA5	67.6531958530239	2	1.99840144432528e-15	0.550916013284202	-0.402609675640758
FAAH2	67.6274691879849	2	2.1094237467878e-15	-3.91258486088968	-2.11978113615897
TSTD1	67.5992378777671	2	2.1094237467878e-15	0.825132553923529	-1.40149782095272
SPON2	67.5060765121618	2	2.22044604925031e-15	0.0692176825064545	-1.80984094416013
IGDCC4	67.3263560507767	2	2.44249065417534e-15	-1.63444928300951	4.94079937227455
TRPM4	67.2640676729037	2	2.44249065417534e-15	-1.36032251580112	-0.802377676901387
IGF2BP1	67.1855054013723	2	2.55351295663786e-15	0.795039573700526	1.35027842203392
MANSC1	67.0895914792133	2	2.66453525910038e-15	-1.18832187809808	-0.962195951268812
SLC30A7	67.0476042346075	2	2.77555756156289e-15	-1.82127286760269	-0.178729065900239
SCUBE3	66.8782715993712	2	2.99760216648792e-15	0.547208194826745	2.68367336420994
TMEM45B	66.8674975098623	2	2.99760216648792e-15	-1.59438394414522	-1.2049602294857
CYP4A11	66.8628740662273	2	2.99760216648792e-15	1.35904051903489	-5.07358774823754
COL3A1	66.815966947828	2	3.10862446895044e-15	1.57056624265458	3.41323839030037
CA9	66.6770185045323	2	3.33066907387547e-15	-3.8492120724135	-5.03676023871747
ASS1	66.331085445604	2	3.99680288865056e-15	0.931203178573966	-1.76841950798195
CYP4F3	66.3294413980134	2	3.99680288865056e-15	0.958133998757182	-3.32164356045629
MSI1	66.2436033310949	2	4.10782519111308e-15	0.431607465459591	2.41999375889884
OSBPL9	66.1577670268257	2	4.32986979603811e-15	-1.58340057741759	-0.633926087968469
ENPEP	66.1081662933456	2	4.44089209850063e-15	-3.61657887306838	-2.41787957609413
BLNK	66.100916117182	2	4.44089209850063e-15	-1.4777380587828	-6.66997933988358
MKS1	66.0973041189226	2	4.44089209850063e-15	-0.139968556991384	2.73624402278345
SLC35F6	66.090120293577	2	4.44089209850063e-15	-1.47973351646191	-0.733676584442065
CLTB	66.0875646771914	2	4.44089209850063e-15	-1.4701206616354	-2.27308621243657
YTHDF2	66.0821321668994	2	4.44089209850063e-15	-1.85925108736126	0.147781694495415
ATP8B1	66.0804285522618	2	4.44089209850063e-15	0.70113896861223	-2.15848739636112
GCH1	66.0695982017621	2	4.55191440096314e-15	-1.81774919884188	-1.27218878373075
NAMPT	66.0321324078476	2	4.55191440096314e-15	-1.49390948140879	-0.454701956735686
R3HDM2	66.0309729499571	2	4.55191440096314e-15	-1.22230264451575	-0.0652328994901166
TNFRSF10A	65.8997425502027	2	4.88498130835069e-15	-1.82127838441638	-2.43011629543537
UBA52	65.8956389687738	2	4.88498130835069e-15	0.707568791227345	-0.097357278179792
ARFGEF3	65.8168363641943	2	5.10702591327572e-15	-1.42056767784363	-2.43367854503853
CCDC50	65.768068476724	2	5.21804821573824e-15	-1.1255676714065	-1.45036807939552
GP2	65.7603209738649	2	5.21804821573824e-15	-1.7895859455674	-1.28395841792991
SP110	65.7072487226801	2	5.44009282066327e-15	-1.00784023266906	-2.13163291426419
CITED4	65.6850501250775	2	5.44009282066327e-15	-2.53143356950648	-4.44866740080983
GPX4	65.6155260324089	2	5.6621374255883e-15	0.769993698107243	-0.360405513162693
TXNIP	65.5913498022451	2	5.6621374255883e-15	-0.0667737519171425	-1.65420089982022
RALGAPA2	65.4134384411073	2	6.21724893790088e-15	-2.27716311680707	-1.78922887232939
TMEM159	65.4076398733106	2	6.21724893790088e-15	-0.159826158109819	1.97346686655829
CTHRC1	65.374083428511	2	6.32827124036339e-15	-2.60473136505647	0.618361145220246
BSCL2	65.3728525947432	2	6.32827124036339e-15	-2.12686322382741	-0.643970258099259
PCNA	65.1610623203893	2	7.105427357601e-15	-0.395832808918671	1.02154571700639
PAN3	65.1566746880608	2	7.105427357601e-15	-2.25738017069933	0.524379763067556
COX7A2	65.1439227311234	2	7.105427357601e-15	0.531989919359223	-0.261401470123578
ANXA9	65.0396463360812	2	7.54951656745106e-15	0.378745458681351	-2.79023843242736
C17orf67	65.0180791901336	2	7.66053886991358e-15	-3.57817275326864	-0.749581505946924
FADS1	64.9506977429722	2	7.88258347483861e-15	1.01684567273797	-0.0284940516692438
HIST1H4C	64.9406222126786	2	7.88258347483861e-15	0.51409486786669	-0.21234673659067
KIAA0040	64.924454810701	2	7.99360577730113e-15	-2.59241327003405	-2.58621616949097
BCKDK	64.9221772140987	2	7.99360577730113e-15	-2.30777698999103	-0.964792112676417
AQP9	64.8980857931027	2	8.10462807976364e-15	1.2203060498639	-1.9288544725682
KLHL5	64.875131282806	2	8.21565038222616e-15	-0.940182250643519	-1.15428408498344
LMNA	64.8672366269648	2	8.21565038222616e-15	0.665468573946178	-1.32961616663004
ANPEP	64.8669451584216	2	8.21565038222616e-15	-0.133111549814849	-2.45791296727334
SDSL	64.829009828171	2	8.32667268468867e-15	-1.22402425701892	-2.38151170402851
NFIB	64.7885350738447	2	8.54871728961371e-15	-1.25121141432525	-0.522937600305496
LAP3	64.7726939416049	2	8.65973959207622e-15	-1.09442523006647	-0.572172297987724
MYH10	64.7585443568837	2	8.65973959207622e-15	0.513564928018551	1.91286521837093
CAPG	64.7420619958701	2	8.77076189453874e-15	-1.46840617327218	-3.16993363994636
PDE4B	64.7406805773651	2	8.77076189453874e-15	-2.26534041123425	-1.52305741148898
TM7SF3	64.7087201725024	2	8.88178419700125e-15	-1.03658099345196	-0.634227294406653
HNRNPA2B1	64.6089389079094	2	9.32587340685131e-15	0.664281856298241	-0.0765226115413542
ABLIM3	64.5953883614232	2	9.43689570931383e-15	-1.6326244683377	-4.02650166223135
GDF11	64.5925010987992	2	9.43689570931383e-15	-0.0473219167246178	2.0506993646902
FAM47E-STBD1	64.5750534440836	2	9.54791801177635e-15	0.275456441337481	-3.21517167558021
C11orf70	64.3285856984237	2	1.0769163338864e-14	0.318499513033511	2.40604659149387
NFIC	64.2556383337507	2	1.11022302462516e-14	-0.554170197094974	-2.77621599850207
PIP4K2A	64.1022054971285	2	1.19904086659517e-14	-1.97419727425383	7.1935613721763e-05
UBL5	64.0778840481734	2	1.22124532708767e-14	0.577643023493351	-0.204771771218755
IFRD1	64.0376292530465	2	1.24344978758018e-14	-0.0961756914868964	1.06782017397221
COL1A1	64.01893850492	2	1.25455201782643e-14	0.749829614691671	1.65283592927417
SFRP2	63.8626898308928	2	1.35447209004269e-14	-1.03946608179908	6.47751167979593
TACC1	63.789134209543	2	1.40998324127395e-14	-0.292560968344542	-1.47606092123298
MXD1	63.780870133711	2	1.40998324127395e-14	-1.7044029122777	0.184510022061001
RP11-468E2.4	63.685174812079	2	1.48769885299771e-14	-0.80820591112006	-1.23205750914383
NQO1	63.6627657263181	2	1.49880108324396e-14	-1.12393253386354	0.915565213659447
BLVRA	63.6578922040589	2	1.49880108324396e-14	-2.07963503346609	0.278557661199203
LDLRAD3	63.6236689849437	2	1.53210777398272e-14	-0.185091921752461	2.51232991308778
TRNP1	63.5860598979691	2	1.55431223447522e-14	-3.90256853793855	-3.06516992288765
KRT18	63.5573229269056	2	1.57651669496772e-14	0.107689397222404	-1.19449098103869
MASP2	63.5254260778762	2	1.60982338570648e-14	0.717528631391114	-2.56722003682011
ST3GAL2	63.5114791627834	2	1.62092561595273e-14	0.218071141299268	1.17145024895448
SEC61A1	63.4991801194544	2	1.63202784619898e-14	-0.108193203433755	-1.21588044732482
MYO5C	63.4839376999954	2	1.64313007644523e-14	-1.93966064989074	-0.643507548056423
S100A9	63.4539257005933	2	1.66533453693773e-14	-2.58728860958738	-3.59446544303278
FLT1	63.4143089045948	2	1.69864122767649e-14	3.01625398750939	-0.0821991200872434
MAN2B2	63.4114078023351	2	1.69864122767649e-14	-1.44256034364661	-1.10578334905122
LITAF	63.3832830461404	2	1.72084568816899e-14	-1.21045737938296	-0.889119064510255
CCND2	63.3004956586995	2	1.79856129989275e-14	-0.290323913849628	2.27133427801771
PALMD	63.2642539437715	2	1.83186799063151e-14	0.913697365196364	-3.77792405163168
RPGRIP1L	63.2118744947248	2	1.87627691161651e-14	-0.00396772017442099	1.70667348457092
BTN3A1	63.1532007650622	2	1.93178806284777e-14	-1.54255977549059	-1.29132529260289
PIPOX	63.0291160684711	2	2.05391259555654e-14	-0.148541319346456	-2.24337653915017
APIP	63.0277461990877	2	2.05391259555654e-14	-1.65204309602847	-0.870958156944261
P4HB	63.0161079469612	2	2.07611705604904e-14	0.514150775799325	-0.674185750464707
LETM1	62.9828090621978	2	2.1094237467878e-14	-1.33272551161414	-0.0297100057645658
ABCA1	62.9670521447467	2	2.12052597703405e-14	-0.515501550298975	-1.19650538455289
MSMO1	62.9613095833216	2	2.1316282072803e-14	1.04018344681293	-0.0320983419816288
RAB31	62.8583865780459	2	2.24265050974282e-14	0.736951553062632	1.43684696274738
PLS1	62.842304986216	2	2.25375273998907e-14	-0.626500274440753	-1.72285171676632
NSUN6	62.8229479586454	2	2.27595720048157e-14	-1.0741710839881	-0.376257268937444
MIOX	62.8044834040699	2	2.29816166097407e-14	1.42170639181172	0.523623020102482
CDCA7	62.7900392386669	2	2.32036612146658e-14	-3.4272477536139	1.46772572755987
ETFB	62.7357122783223	2	2.38697950294409e-14	0.892238270659753	-0.308671591796688
PSTK	62.7096877539639	2	2.40918396343659e-14	0.309292053557512	1.11028078523884
COL5A2	62.440868781843	2	2.76445533131664e-14	2.86270602600697	1.69034109992449
THRB	62.4262495437565	2	2.78665979180914e-14	-0.103063568077054	-3.068400278909
CDH8	62.264684841675	2	3.01980662698043e-14	-0.157824850017305	1.95171216341933
SMAD9	62.2449538133269	2	3.04201108747293e-14	-0.267808590737755	2.31745841884295
SAE1	62.2101141375878	2	3.09752223870419e-14	-1.78796065611276	0.670470453454033
BRMS1L	62.2082692587557	2	3.09752223870419e-14	0.131804763684557	1.84165308716863
SHANK2	62.1595921528249	2	3.17523785042795e-14	-1.09382337090969	-1.76622360746353
FKBP7	62.1039180735261	2	3.26405569239796e-14	0.230029783791288	2.7463687018172
CD99	62.1011592247476	2	3.27515792264421e-14	0.953671642251591	0.0819909322792592
SERPING1	62.0197498779643	2	3.40838468559923e-14	-0.125241174972284	-1.0697975084479
BDH1	61.8680571978911	2	3.67483821150927e-14	0.399188902701516	-1.9003097734423
PTMS	61.8676005656288	2	3.67483821150927e-14	1.65047556478411	0.26416231365768
SLC25A25	61.8611772616929	2	3.68594044175552e-14	0.0510325697717199	-2.84336105321211
FAM8A1	61.8425363962748	2	3.71924713249427e-14	-0.273868367592275	-2.01473247684481
FBXO4	61.8007047400955	2	3.80806497446429e-14	-2.33185380249191	0.115200305020733
MPLKIP	61.7938078872055	2	3.81916720471054e-14	1.18370593207739	0.228912774173311
GSTM2	61.7755788531928	2	3.85247389544929e-14	-1.08419314714004	1.55544029847089
GNG12	61.7525480794886	2	3.8968828164343e-14	-3.0608864061178	-0.564535644702058
FXN	61.7357504704457	2	3.93018950717305e-14	-2.02933007216379	0.298123973879171
MYO1C	61.603049443059	2	4.19664303308309e-14	-1.14588720469524	-1.12780476405393
JUNB	61.5746838206975	2	4.2632564145606e-14	-0.706766666664355	-1.46811975812786
ME1	61.5726883572674	2	4.2632564145606e-14	-2.75736215270599	-0.617291311176686
ZNF519	61.544054854782	2	4.31876756579186e-14	-0.320194948803273	1.36143382932533
POLD3	61.5337953313124	2	4.34097202628436e-14	-2.32419566897181	-0.88712249438437
TFRC	61.5121330085249	2	4.39648317751562e-14	-0.764391123065852	-0.905565844031364
FGGY	61.4695791226526	2	4.48530101948563e-14	-1.83812896823443	-1.00053761240636
GCKR	61.4516740576649	2	4.52970994047064e-14	-0.278307214315812	-2.61557504635394
RCBTB2	61.418088917295	2	4.6074255521944e-14	0.386727606353388	2.3340178203922
RASD1	61.3760323704168	2	4.70734562441066e-14	-1.47114683301787	-1.34568818390975
CHD7	61.358575838517	2	4.74065231514942e-14	0.222634043524334	1.22191557348708
SPIN2B	61.3554289704946	2	4.75175454539567e-14	-3.51302291404007	1.64432127872965
NAPRT	61.2956557044417	2	4.89608353859694e-14	0.23948720887896	-1.59759850454866
COMMD9	61.2677343441334	2	4.96269692007445e-14	-1.1294820443288	-0.786449254041249
SLC39A11	61.1572314325847	2	5.25135490647699e-14	-1.508728250443	-0.613005697638449
SF3A3	61.1207602815364	2	5.340172748447e-14	-0.585739556244605	0.845939060330727
MTBP	61.1079536228552	2	5.37347943918576e-14	0.0592591006433529	1.34189296516131
FADS2	61.0864761038381	2	5.44009282066327e-14	1.53431984651699	0.196938414513289
HSPD1	61.0788955296156	2	5.45119505090952e-14	0.509468551732741	-0.127005337264404
ADGRG6	60.9520371832607	2	5.81756864903582e-14	-1.33295670375353	-1.96868013939828
ZC3H4	60.9463476677504	2	5.82867087928207e-14	-1.40578404647503	0.264216880068341
APOOL	60.9340595799113	2	5.86197757002083e-14	-1.16362737810023	-0.880972868774842
GLRX	60.9118896144414	2	5.92859095149834e-14	-0.855897994190311	-1.08973538699648
APOLD1	60.8841928793504	2	6.01740879346835e-14	0.816769307131927	0.864448959533721
SERPINA11	60.8414753935251	2	6.13953332617712e-14	0.941057117416042	-4.81404013057084
HS6ST1	60.6819088942384	2	6.65023591750469e-14	-0.49114885645097	-2.95190404111134
MYOM1	60.6431152409806	2	6.78346268045971e-14	-0.597056497058146	-2.58594661147453
ABCC3	60.5583447165272	2	7.0832228971085e-14	-0.857639544032516	-1.1092730519644
RPL36A-HNRNPH2	60.4962672907401	2	7.30526750203353e-14	0.67006339703178	0.249954992476344
ORAOV1	60.4619748324564	2	7.4273920347423e-14	-1.22318620097647	-1.40092943201604
TNFRSF11B	60.4294649373564	2	7.54951656745106e-14	-2.67948702378073	-0.737244080855272
CDCA7L	60.4052482505514	2	7.63833440942108e-14	-2.82658293697971	0.982985611017659
DPYD	60.378893536652	2	7.73825448163734e-14	-0.457902079141422	-6.15299335701027
HSPA6	60.3639330672413	2	7.80486786311485e-14	1.19212568947218	1.1025351077813
COBLL1	60.360919390133	2	7.8159700933611e-14	0.320914267638259	-2.02487191092457
CNDP2	60.3452010009945	2	7.87148124459236e-14	-0.95687226121269	-1.12483953280206
DBF4	60.2662702277218	2	8.19344592173366e-14	-0.631709230708443	1.37085458989341
U2AF1L4	60.248444745563	2	8.26005930321116e-14	-1.00661779199876	-0.680115616807214
GLS	60.1543606542742	2	8.65973959207622e-14	-1.45721598877353	0.44394114413994
ENOSF1	60.134237855341	2	8.74855743404623e-14	-1.03827740426162	-0.441040928414213
GNAI3	60.1281052950968	2	8.78186412478499e-14	-0.0500933508858919	0.845050855982288
ZNF738	60.1120995292408	2	8.8484775062625e-14	0.0388663452744032	1.42808233062955
KIF15	60.0298085906181	2	9.2148511043888e-14	-0.122857339648484	2.56197417835184
CPD	59.994936826743	2	9.38138455808257e-14	-0.866452310002914	-1.2239650534656
SCHIP1	59.9762285303049	2	9.47020240005259e-14	2.51998633729342	4.81325938385745
HIST1H3J	59.9024979867078	2	9.82547376793264e-14	-0.210311249108758	1.38193356841381
CFHR3	59.8663511320989	2	1.00031094518727e-13	-2.05215749750311	-1.01955358385007
ZNF516	59.8029255968209	2	1.0325074129014e-13	0.971894944009878	1.36329989901478
EEF1D	59.7561188937627	2	1.05693231944315e-13	0.740559691921983	-0.00716116123765209
RBMS3	59.7543612385129	2	1.05804254246777e-13	0.520423515630273	1.63249798514101
LINC01420	59.740585294556	2	1.06581410364015e-13	-1.0008342527815	1.76692928182749
CRB3	59.6788445047577	2	1.0991207943789e-13	-2.8288109875861	-4.22942101927162
CYP4A22	59.6598551294489	2	1.10911280160053e-13	1.71360308306025	-4.55796976051088
ACTL6A	59.6594593656003	2	1.10911280160053e-13	-1.79701242711894	0.597089180916002
RGS1	59.631168553583	2	1.12576614696991e-13	-0.75355279532404	-2.99138961067428
SRI	59.4364736021977	2	1.2401191185063e-13	-1.24906497261653	-0.00820970425309042
BAIAP2L1	59.3688131599566	2	1.28341781646668e-13	-0.56090563517076	-2.70941467357489
NECAB1	59.3666427216939	2	1.28452803949131e-13	-4.34305676738817	1.88185285915547
ZYX	59.3370270839624	2	1.30340183090993e-13	-0.786393671030849	-1.61701600082175
SUMO2	59.2663452457145	2	1.35003119794419e-13	0.516192764609373	-0.0307317364677937
WBP1	59.2307578069535	2	1.37445610448594e-13	0.15895934355546	-1.76178279704003
TAP2	59.2087340487134	2	1.3899992268307e-13	-2.01600047209579	-5.15210384318111
SOX9	59.1938081436557	2	1.39999123405232e-13	-2.58310044941809	-0.00103453809633525
ATP1A2	59.0622724664806	2	1.49547041417009e-13	-0.0721131427078817	2.18921537679918
SP100	59.0464553449059	2	1.50768286744096e-13	-0.820320111405292	-0.467761401418727
B3GALNT1	58.9917010707198	2	1.54876111935209e-13	0.234536433754132	2.43157503342723
RGCC	58.9777652593901	2	1.55986334959834e-13	2.18430931113308	1.22336324012045
MAPK1IP1L	58.965222963824	2	1.56985535681997e-13	-1.11736305024754	-0.127353240299724
CD52	58.8760676679121	2	1.64090963039598e-13	-0.159404564749903	-2.46197645542432
ANXA4	58.8190645602434	2	1.68864922045486e-13	-1.01120621565435	-1.22434926670644
DERL1	58.7856393072731	2	1.71751501909512e-13	-1.69833874018448	-0.749331928412148
PLVAP	58.7683365928005	2	1.73194791841524e-13	3.29421470237757	-2.30176797151422
GADD45B	58.7221134606516	2	1.77302617032637e-13	-0.412884561197599	-1.67340945218144
POR	58.7175721018417	2	1.77635683940025e-13	1.13456885374058	-0.627204931545201
UGT2A1	58.7005980835772	2	1.791899961745e-13	-1.96438758798109	-5.49403151912956
CPA2	58.5898577183997	2	1.89404048001052e-13	-11.5848751801634	4.49557144603286
SPTSSA	58.5312805494289	2	1.9506618542664e-13	-1.08820695389688	-0.785335949312213
POU6F2	58.5004217066726	2	1.98063787593128e-13	0.824562823556432	2.76414785614416
ETNK1	58.4794224160166	2	2.00173211339916e-13	-1.35195561552804	-0.0848864770763251
CYP3A7-CYP3A51P	58.4775517972287	2	2.00284233642378e-13	1.28065327203488	-7.98008153540476
HYPK	58.4762036864377	2	2.00506278247303e-13	0.628376751179952	-0.129164773677849
COX6A1	58.4578676465342	2	2.02282635086704e-13	0.461067656706111	-0.267207171182487
RCN1	58.4173993184228	2	2.06501482580279e-13	-2.25154516173571	0.126739725620283
CTSB	58.4067447479774	2	2.07611705604904e-13	0.655574062572042	-0.717854250160568
MDM4	58.3750179818059	2	2.10831352376317e-13	-0.95565741938764	-0.0245226235161211
RPS11	58.3568520354844	2	2.12829753820643e-13	0.495485641894805	0.0777052992615925
CDC42SE2	58.3340197767347	2	2.15272244474818e-13	-1.28203254361001	-0.664368100893119
HCN3	58.2354152833692	2	2.26152430116144e-13	2.25456897351272	-1.73356358998983
GTF3C6	58.1783711276345	2	2.32702745961433e-13	-1.15961604905006	0.349293456364347
PREX2	58.1755748241548	2	2.3303581286882e-13	0.0849168459396183	2.66736324375066
MEST	58.1530721815713	2	2.35589325825458e-13	-0.662763940546076	1.81090516561019
BHMT2	58.0750098572407	2	2.45026221534772e-13	1.28698957533	0.0282270292712217
CRISPLD2	57.9758569271585	2	2.57460719410574e-13	-1.24805659194068	0.990785754710889
CRELD2	57.9434085141093	2	2.61679566904149e-13	-0.941647822856584	-0.675664054875605
CDK6	57.9379554246216	2	2.62345700718924e-13	1.85625463715862	1.89129851782934
SYNJ2BP	57.9357597615274	2	2.62678767626312e-13	-1.39271920686527	-0.898538032810382
TNFRSF14	57.922063180474	2	2.64455124465712e-13	-0.191958224807949	-4.49920507432021
CD59	57.888777487329	2	2.68896016564213e-13	-0.827546314804388	-0.954582166123649
NUP37	57.8555624592744	2	2.73447930965176e-13	-1.95213625406194	0.602520375607041
COCH	57.7940473853431	2	2.8199664825479e-13	-1.13973277611318	0.333588973234899
NEIL3	57.7581357094226	2	2.87103674168065e-13	-2.10902544824402	-0.1047461936942
CRIM1	57.6404136802457	2	3.04423153352218e-13	-1.87308545995439	-0.0206292967522312
PARP14	57.6202525765609	2	3.07531777821168e-13	-0.782516531284871	-1.49292682116422
GPAT3	57.5955220764489	2	3.11417558407356e-13	-0.640755855681113	-3.06977301348522
TNFRSF12A	57.5847987581983	2	3.13082892944294e-13	-0.580752931571593	-3.17730762413602
EAPP	57.5417009510713	2	3.19855253394508e-13	-1.30235906357329	0.0308157375525275
IGFBP7	57.5300193147486	2	3.2174263253637e-13	1.89178104453179	-0.447144006735641
PLEK2	57.4984664258496	2	3.26849658449646e-13	-5.58241393385361	-5.09133357189967
MEGF9	57.389498591911	2	3.45168338355961e-13	-0.388871642500732	-1.46781210082517
CTSA	57.3056502673051	2	3.59934304583476e-13	-0.127439899747413	-1.18194657653634
GAS1	57.2879659370651	2	3.63153951354889e-13	-5.05222529259124	5.72182796763742
ABRACL	57.2868763549523	2	3.63375995959814e-13	-1.38611695742492	1.35380835323756
FBXO6	57.2078158727322	2	3.78030939884866e-13	-0.729493352431993	-1.06453756997604
MRPL49	57.1566896934917	2	3.87800902501567e-13	-0.734473817928819	-1.11848620031814
GZMA	57.0153378430098	2	4.16222611931971e-13	-1.23091525000307	-4.72151436431472
CHIC2	56.9855718316234	2	4.22439860869872e-13	-1.82229340951567	0.145883316679707
ASCC2	56.9527924383474	2	4.29434265925011e-13	-0.72920782499536	-1.24435345677552
IL17RB	56.9382718971713	2	4.32542890393961e-13	-1.81325707137937	-1.49093139828952
MCRIP2	56.9257957413804	2	4.35207425653061e-13	-0.202182529289648	-1.613776878753
MED22	56.8783863091175	2	4.45643522084538e-13	0.861695279098039	0.810358503666937
CHDH	56.8386771475448	2	4.54636328584002e-13	-0.88969426459555	-1.63085802436047
DLG5	56.8071957733753	2	4.61852778244065e-13	-0.591036306460505	1.53188700159528
NUCKS1	56.7953993414737	2	4.64517313503165e-13	0.524385260096214	-0.211353234099747
TRADD	56.7803442247411	2	4.68070027181966e-13	-0.866977603407342	-1.92463651532378
EGFL7	56.7425516457251	2	4.76951811378967e-13	-1.09939117292357	-2.56329306592833
C3orf14	56.7102732254824	2	4.84723372551343e-13	-2.22505354215075	-0.51733834076184
MEIS1	56.6896972609736	2	4.89719376162157e-13	-1.12181374458165	2.62101715391846
CYP39A1	56.6644650281175	2	4.95936625100057e-13	0.556055906955448	2.33450041595594
TAF1A	56.5308795416586	2	5.30242516560975e-13	-0.753907212609401	1.58539230530429
GSTO2	56.4876434559974	2	5.41788836017076e-13	-1.62592379165554	-1.31886989819898
GINS2	56.3463892270014	2	5.81534820298657e-13	-1.44543525574839	1.63987938471919
CLEC14A	56.3340896396485	2	5.85087533977457e-13	2.86890400954886	-3.63517684970806
SPINK9	56.3021269219837	2	5.94524429686771e-13	0.81336243438341	1.76367670388961
RAB34	56.2786818886542	2	6.0151883474191e-13	-1.32463279835307	2.30862209222103
FHL2	56.2671214192761	2	6.04960526118248e-13	0.130350709487023	1.03307921877295
MTRNR2L10	56.2580199562685	2	6.07736083679811e-13	1.05748741570965	0.248852118429111
CARHSP1	56.2484282919235	2	6.10622663543836e-13	-0.576911005076868	-1.18031243843564
CEP57	56.2449319139305	2	6.11732886568461e-13	-1.03089729412555	-0.508409278225021
TMX1	56.2389949705601	2	6.13509243407862e-13	-1.36382774737812	0.0603298669586367
GMDS	56.1993977758932	2	6.25832718981201e-13	-2.43867518857129	-1.13190980180473
NPB	56.1648447573216	2	6.36712904622527e-13	3.01808346767015	0.954982631801842
GNPTG	56.1588872130099	2	6.3860028376439e-13	-0.236195131900246	-0.905543442436271
ZNF286B	56.1371453197985	2	6.45594688819529e-13	-0.157916592052711	2.200983848902
DUSP2	56.1013627152356	2	6.57252030578093e-13	-1.97645665129115	-2.64148111915206
DMRTA1	56.0942748885902	2	6.59583498929806e-13	-3.926148942289	-0.746774240165777
CLIP3	56.036618623345	2	6.78901379558283e-13	-3.73616970808538	3.79826184782933
CASP2	56.0210750982074	2	6.84230450076484e-13	-1.41475988085075	0.315690714105478
SMIM22	56.0199963511743	2	6.84563516983872e-13	-4.02341575344897	-2.1853405727647
BROX	55.9322755424515	2	7.15205672463526e-13	-1.35016512827639	-0.418323886922347
SIX1	55.7942977723328	2	7.66386953898746e-13	-2.92378087622365	3.35833517046928
MFAP4	55.7373350569689	2	7.88480392088786e-13	0.0789939206733016	4.14638334595548
SLC2A6	55.7185353622714	2	7.95918886353775e-13	-3.29258489596378	-2.48404705984541
PELP1	55.6718896492524	2	8.1468165546994e-13	1.54019678625607	1.28882169075661
PRIM2	55.6637496558485	2	8.18012324543815e-13	-0.695100927956837	1.77859883820176
SPP1	55.6578161671261	2	8.20454815197991e-13	-1.44753296349036	-0.692126734643693
CALB1	55.6200469364599	2	8.36108959845205e-13	-2.1779125921404	-2.18566988188397
GSDMD	55.6064162887411	2	8.41771097270794e-13	-0.395206117636759	-2.13406399496007
ZIC1	55.6035736029534	2	8.42992342597881e-13	-2.56436773984337	1.38312082855618
BCL10	55.4835880543475	2	8.95172824755264e-13	-1.57480828914965	-0.0559331625850703
TNIP1	55.4766361768612	2	8.98281449224214e-13	-0.922440237470119	-1.51279780334074
RAB4B	55.4156830417236	2	9.26037024839843e-13	-0.683816145163779	-1.10409900331188
PLD1	55.3550196770641	2	9.5456975657271e-13	-2.0489789774749	-0.929908731377077
CYP3A5	55.3456773081316	2	9.5901064867121e-13	0.648446456915884	-0.943627099566314
TRIM47	55.3029818745766	2	9.79771819231701e-13	-1.96230874032599	-2.07766251355952
MCTP1	55.2350945806871	2	1.01352259918031e-12	-2.63091812693252	-1.61303859252844
CYP4F11	55.215513654826	2	1.02351460640193e-12	-1.70976773422015	-2.43647369658194
CST3	55.0174978880644	2	1.13009601676595e-12	0.287328550148294	-0.79459970648442
OPN1SW	54.9684416742837	2	1.1580736369865e-12	-1.27284607543449	2.93714377369165
NIF3L1	54.8685583143334	2	1.21747056880395e-12	-2.2804022304786	0.169231106852964
COX7C	54.865156083456	2	1.21946897024827e-12	0.501440162154287	-0.191992376703001
PCSK6	54.8647600393759	2	1.2196910148532e-12	-0.530458770590224	-1.01125155255154
PLPP5	54.8629232509602	2	1.22091226018028e-12	-1.15732957927927	-0.489234738652132
FABP5	54.8357761055232	2	1.23756560554966e-12	-0.845656487937492	1.12837380470476
RPA1	54.8260008391907	2	1.24356080988264e-12	-0.344165863348173	1.39289358021089
TMEM33	54.8183008663613	2	1.24844579119099e-12	-1.20714320630458	-0.29578692125703
WWC1	54.817859585635	2	1.24866783579591e-12	-1.27654243743143	-2.38322557945594
AP003419.11	54.7646605948758	2	1.28230759344206e-12	-0.687484475465331	-2.24695552040092
GBP7	54.7587377527165	2	1.28619337402824e-12	-3.42837809649435	-36.5981855581076
ZNF286A	54.7488290100938	2	1.29252164526861e-12	-0.119134057641407	1.77770387387874
SMIM20	54.7306120658165	2	1.3044010316321e-12	-1.82721998627581	0.114401242244366
GPAM	54.7284117476904	2	1.30584432156411e-12	1.6562179476166	-0.709084358561035
NIPAL3	54.7121941927797	2	1.31639144029805e-12	-2.38322530603048	-0.194937788125447
OSMR	54.6991980899521	2	1.32505117989012e-12	-1.42510698761122	-1.63193650758912
CYP27A1	54.6624063262854	2	1.34958710873434e-12	0.834426294103495	-1.6311807113655
PXMP4	54.6230646663999	2	1.37645450593027e-12	-0.776392004294157	-0.981060482618074
HSPA4L	54.6148936075142	2	1.38200562105339e-12	0.558432753014492	0.606061875133914
SRA1	54.6032960828483	2	1.39011024913316e-12	-1.51204375491964	-0.418134939777128
GUCD1	54.5545780205454	2	1.42441614059408e-12	-1.09583604026745	-1.18766603348713
PLIN2	54.5532010958607	2	1.42530431901378e-12	0.58895461600617	-0.394931140860763
BEX5	54.5396205116834	2	1.43507428163048e-12	-2.81058413320792	-0.943173509531178
IFT81	54.5020102541958	2	1.46227474573379e-12	-1.22201695392144	1.07283863022804
WNT5A	54.3950917660745	2	1.54265489271666e-12	-0.572816751779097	3.42204671937706
F3	54.3933330822336	2	1.54398716034621e-12	-0.297796245423258	2.61254779600753
DSE	54.3470142864895	2	1.58018043094899e-12	0.571847164600878	0.54851274263744
PRG4	54.2572630362679	2	1.65267799445701e-12	-0.507272381365393	-2.08018001919424
CGREF1	54.2452370347829	2	1.66267000167863e-12	0.908031167742285	-1.6755245160269
CDKL1	54.24464328867	2	1.66311409088848e-12	-1.54585804979811	-0.806933697654137
FBXO5	54.1769578273793	2	1.72040159895914e-12	-3.44118680455481	0.759829003658135
TMEM140	54.1361292279015	2	1.75581771344469e-12	-0.730131153279047	-1.15413289900944
SERGEF	54.132931851396	2	1.75870429330871e-12	-1.90390736853997	-0.843985856452608
AGPAT3	54.1236062435215	2	1.76691994369094e-12	-0.112594296815074	-2.23091711584775
LRRN1	54.0366795465734	2	1.84541271153194e-12	-3.27057506769019	7.48002377561353
CASP8	54.021040650964	2	1.85984561085206e-12	-0.531460249330346	-1.07788174845244
NUP133	54.0075545155338	2	1.87239113103033e-12	0.316681542225487	1.24767122638646
EEF1E1	53.9871375405737	2	1.8917090116588e-12	-0.936582573770732	0.419891918052766
TCEAL8	53.9850845849153	2	1.89359639080067e-12	1.17618266973241	1.20138620186385
EXOSC8	53.9618656713332	2	1.91568982899071e-12	-1.21610654925984	0.19870076462224
EIF5A2	53.9556768552898	2	1.92168503332368e-12	-2.41225156967454	-0.644717547378073
GPRC5C	53.9290417591984	2	1.94744220749499e-12	-0.339081425018597	-1.04812926359703
GOLM1	53.9243549333857	2	1.95199412189595e-12	-2.15186683480532	0.239838158643566
MLLT11	53.9233977843367	2	1.95288230031565e-12	-1.12198481434357	2.09161587398194
GLYCTK	53.8459003460693	2	2.0300428005271e-12	0.527282706388287	-2.61724422864891
BMPR1A	53.8048483039453	2	2.07212025316039e-12	0.139283711134168	0.857307364273701
MAB21L3	53.7430928949617	2	2.13717932240343e-12	0.904080610570404	1.14520179258656
PIK3AP1	53.623375090403	2	2.26896279542643e-12	-0.717522049423345	-3.63088126169874
ARSG	53.5998723587505	2	2.29583019262236e-12	-1.42621535755364	-0.793744767857359
TMEM52B	53.5403356762786	2	2.36521913166143e-12	2.50304237862913	0.996050687186133
PAGE5	53.5315434219071	2	2.37554420579045e-12	3.40285769755433	2.47402439020874
LCMT1	53.5305502233455	2	2.37676545111754e-12	-2.46985037457244	0.356661024325112
PRODH2	53.5072875550567	2	2.40463204903563e-12	0.743266191601072	-4.13594708270356
FANCD2	53.4815326378556	2	2.43571829372513e-12	-1.55721854922086	0.316521137652488
THBS1	53.4690113961104	2	2.45103937146496e-12	-1.45450640611978	-0.836953773571132
ELF1	53.4451672232334	2	2.48046028161752e-12	-0.965772879925893	-1.30695360345861
LRRC34	53.405955107004	2	2.52953213930596e-12	0.629759746790268	3.21402296298126
SPTLC1	53.382839177698	2	2.55895304945852e-12	-1.22091355652733	0.335841918106536
SDC4	53.3398582316724	2	2.61457522299224e-12	-0.0377654913451335	-1.44150209440832
ONECUT2	53.2454384886911	2	2.74091860319459e-12	1.11190792869857	-1.7664528358348
TARBP1	53.244184188281	2	2.74269496003399e-12	1.15113631693769	0.927517274498838
SSPN	53.1835394313715	2	2.8270719099055e-12	-4.03622126206514	-0.714909957030569
FGFR1	53.1736387913391	2	2.84117174231824e-12	0.188923999723464	3.05815680976592
PQLC1	53.1723050141344	2	2.8430591214601e-12	0.108270706402106	-2.21007234793696
GAL3ST1	53.1245512057721	2	2.91167090438194e-12	-2.25614170676113	-3.2971119313182
ACAT2	53.1184422824529	2	2.9206637108814e-12	0.954410358658648	0.574131312360127
ARRDC3	53.0829755164588	2	2.97284419303878e-12	-1.47924666580326	0.54380347352069
SKP2	53.0812526423118	2	2.97539770599542e-12	0.420157483849225	1.01162615265215
RNPC3	53.0579644778722	2	3.01025870896865e-12	-1.58866375754013	-0.601498688499855
HDDC2	53.0471947517176	2	3.02657898743064e-12	-1.52441043436779	0.960269534873647
RPL10A	52.9507218010024	2	3.17612602884765e-12	0.67413257440495	0.222768708712248
OST4	52.9355635230288	2	3.20032889078448e-12	0.537085822905455	-0.180577366588192
NUDT11	52.8842742705823	2	3.28337357302644e-12	2.48653338255029	6.65749126973952
MAP7	52.8834963970761	2	3.28470584065599e-12	-2.56598188847547	-1.74659417567669
RGN	52.8750685697219	2	3.2985836284638e-12	1.03051438349102	-1.91976245348899
DDX3Y	52.8703403069703	2	3.30635518963618e-12	0.00273348338689375	-4.1034546516375
HSD11B1	52.7836415628171	2	3.4529046288867e-12	-1.57554008626144	-4.71032855913405
AP000769.1	52.7047398374109	2	3.59179352926731e-12	0.698791627105725	-0.500702108741338
IRF2	52.6479554480619	2	3.69526631516237e-12	-1.39115044601305	-1.8194317497575
CEBPD	52.632781983016	2	3.72335495768539e-12	0.140249299891613	-2.20843239562402
PARD6B	52.6097128344604	2	3.76654263334331e-12	-1.57199493514287	-0.152074682747611
RHBG	52.6039458011722	2	3.77742281898463e-12	2.06009029581585	0.559726348490211
TET1	52.5864820359542	2	3.81061848742092e-12	1.40407737728919	3.14573936866421
ZDHHC14	52.4765829676066	2	4.02577970959328e-12	-0.0724451594082715	-1.51642957865748
SSSCA1	52.4438706497572	2	4.09217104646586e-12	-1.16383466105552	-1.12919395056687
HMGB1	52.4296272896552	2	4.12148093431597e-12	0.474265160193991	-0.0673762945771592
SLC39A5	52.3863951446845	2	4.21152002161307e-12	1.75561922463515	-2.03310028988111
IL1RN	52.3659296575184	2	4.25481871957345e-12	-0.780301297497673	-9.43261741865246
SLAMF9	52.3415068578353	2	4.3071102240333e-12	-3.34541377646205	-8.52604560205022
ALG6	52.3096869801227	2	4.37616609616498e-12	-1.96777544672093	-0.719958749831633
TMEM107	52.2628660272597	2	4.47986092666497e-12	-0.178111045587541	1.833625289403
OSBPL1A	52.1764523532395	2	4.67759164735071e-12	-2.09572496172308	-0.107803744708502
SYBU	52.1507414809669	2	4.73820982449524e-12	-1.79296877436983	-2.54274831863547
RAB27A	52.1161308622578	2	4.82092143982982e-12	-0.955644246934003	-0.773739510352617
NUP50	52.0962426317972	2	4.86910511909855e-12	-1.02898624748688	-0.136784841159357
GPX7	52.0474356551619	2	4.98934227266545e-12	-0.381027079720262	2.35568396898835
RPS4Y1	52.0345076489423	2	5.02164976268205e-12	0.873756538669384	0.6642377671252
ENTPD6	52.0244127883122	2	5.04707386994596e-12	-1.4555617548618	-1.86716470162851
HSPA2	52.0148007910036	2	5.07138775418525e-12	0.023239125058719	1.41553461946063
GNAZ	52.0016503941236	2	5.10491648952893e-12	-3.58850496287076	-0.125617169288909
MPC1	52.0015040443138	2	5.10524955643632e-12	-1.01994343374079	-0.755993173427409
TNFAIP3	51.9373868459217	2	5.27156096552517e-12	-1.81502020042669	-0.844463514757344
BCL11A	51.9233761717992	2	5.30864241454765e-12	-3.35617789661468	1.96398751181268
NRAP	51.8965551927463	2	5.38025179963597e-12	-1.90652503501319	-5.46124659399908
TMEM69	51.8361253429257	2	5.54534196339773e-12	-1.74855886898341	1.21886394139106
NCOA7	51.8291280151948	2	5.56477086632867e-12	-1.37896853438627	-0.665326301818491
MBP	51.7730090673044	2	5.72308866964022e-12	-1.66541616870024	-4.9296351555392
PPT1	51.725872300262	2	5.85964610166911e-12	-1.50704019376012	0.186015229022106
TMEM243	51.7160110275498	2	5.88862292261183e-12	0.578794207841235	1.2829415126498
CFL1	51.6987448937402	2	5.93969318174459e-12	0.419041300294287	-0.427391759732838
NT5C3A	51.6901388606097	2	5.96522831131097e-12	-1.65108930363189	0.500334195862827
PC	51.6157695543	2	6.19126971912465e-12	-0.514496365027372	-2.0396881859465
AFF3	51.6128667823283	2	6.20026252562411e-12	-2.17999319295932	0.395731663006661
SYPL1	51.6108099993047	2	6.20659079686448e-12	-1.42434899315449	-0.252740798735553
FAM127B	51.6037341924401	2	6.22857321275205e-12	-1.47292760308628	-0.635881732521106
LONRF3	51.6020246259871	2	6.23390228327025e-12	-0.916409322458148	-3.76123367322306
LGALS9	51.5864080235105	2	6.28286311865622e-12	-3.12947240266343	-7.05699873477558
MEIS2	51.5698653286233	2	6.33504360081361e-12	-1.99685916753504	0.387974390669967
EDIL3	51.56461866327	2	6.35158592388052e-12	1.7990158888542	4.01563883378827
TFIP11	51.5515426904204	2	6.39333030960643e-12	-1.80726961020822	-0.504378907470908
ACTA2	51.4661253231851	2	6.67221833339227e-12	1.41133963169563	-0.56971242989364
HVCN1	51.4643098676564	2	6.6783245600277e-12	-0.440786402427907	1.36314460009726
PFN2	51.4594893717667	2	6.69442279388477e-12	-2.11295627504846	1.4685892036006
PYROXD1	51.4393186376451	2	6.76225742068937e-12	-1.46234966599997	-0.630064010337308
C4orf48	51.4369713873345	2	6.77025102646667e-12	-1.81062588760438	0.0667614714818106
TRIM69	51.3023084158001	2	7.24176274502497e-12	-1.26059188034253	-0.124288893404409
ACSL1	51.2417495777109	2	7.46436246146231e-12	0.564322433444006	-2.44130758321631
CCDC68	51.1489534990197	2	7.81885667322513e-12	-3.67803533445167	-1.58785655482331
KIF20B	51.07340911608	2	8.11983813520101e-12	-0.0699063609796159	1.48336224630205
ARMCX2	51.0518283196949	2	8.20798984335624e-12	5.02426115020376	4.83353017017392
ST3GAL1	50.9974970540803	2	8.43403125116993e-12	-0.6703631686821	-1.89007710419417
PYGO1	50.9181153603742	2	8.77553585354462e-12	0.170727551475339	3.76326874690622
CRY2	50.8977711251129	2	8.86524187393434e-12	-0.760525605286133	-0.840256480561176
MAGEH1	50.8931136161641	2	8.88589202219237e-12	-1.56887151365974	1.10391024582173
TPST2	50.8776723812854	2	8.95472584971913e-12	-0.61105713229109	-1.44864714242407
GMPPA	50.868961550604	2	8.99380570018593e-12	-1.2906138785605	-0.911815638988831
PMCH	50.8553675776914	2	9.0552010334477e-12	-1.89952298168131	2.01911751665073
STAT2	50.8141011832033	2	9.24393894763398e-12	-1.25128367215225	0.0663999937000108
MFAP2	50.7656310856345	2	9.4707575115649e-12	-0.678766110035471	3.1113385173793
C2orf82	50.7589435809229	2	9.50239886776671e-12	2.9033932527539	-0.486774009549072
LIN28B	50.6860174418612	2	9.85533876729505e-12	3.37600148024802	2.79544606067171
IFITM2	50.6786830714037	2	9.89153203789783e-12	-0.225151264603366	-0.566775111832243
CTCFL	50.6311039233571	2	1.01296748766799e-11	0.00235814653412693	2.44786734600429
IQGAP3	50.5406215970475	2	1.05985220599791e-11	-2.25934856587982	0.00793145741651102
IER3	50.5358825295062	2	1.06236131003357e-11	-1.70591853692342	-1.07874945884948
RPS3	50.5238475893567	2	1.0687783991159e-11	0.51471928462747	-0.114617342705497
APOO	50.4709448118977	2	1.09742215315123e-11	-1.47731284375984	0.280807725086361
C3orf70	50.464431610629	2	1.10099707129052e-11	0.472240196356515	1.87787219812213
CD163L1	50.4066200959851	2	1.13329345907687e-11	-2.10706025420517	-3.38855256831664
IL6R	50.3897006803179	2	1.14291909270037e-11	1.33611588801574	-2.3702873289516
TRIM31	50.3608345706071	2	1.15953913137901e-11	-2.6397830423484	-3.04279812888663
SIM1	50.3254326690611	2	1.18024479078827e-11	-4.52771292586869	-3.86032948309958
CFAP70	50.3010417857526	2	1.19472209902938e-11	0.954983176207401	3.24867869744536
PRKG1	50.2921785174619	2	1.20002896508709e-11	-0.433552416589488	6.59279765245938
CASS4	50.2293531541634	2	1.23832055720641e-11	0.873110022272335	0.58173931768826
RAP1GAP	50.2013359428346	2	1.25579546761401e-11	-1.66239165020806	-4.26474328214415
RFC4	50.1740261852315	2	1.27305943564693e-11	-1.69391287149697	0.94054120496255
PRNP	50.1204076801539	2	1.30765398509425e-11	-2.4074611276749	-1.17090577050057
C9orf78	50.0926806785158	2	1.32590605161909e-11	-0.540131270560856	-0.420347598465015
CENPH	50.0900982626	2	1.32761579507701e-11	-2.14409425486121	1.41265478488363
SLC22A7	50.0485036711277	2	1.35551569968584e-11	0.943337016739938	-3.57507839128273
HCFC1R1	50.0339423285477	2	1.3654188890655e-11	-0.0960139579231139	-1.75033453251442
RNF169	49.9121844184802	2	1.45112810656656e-11	-2.05024027488815	-0.208097772614743
FMO3	49.8904655477205	2	1.46697098912796e-11	-0.0326929623536353	-2.02644446599066
SLC25A14	49.8738684142578	2	1.47920564685933e-11	-3.40912506968666	0.443742458048045
CCDC121	49.8243136629821	2	1.5163093003423e-11	0.276435000459557	2.61359703358813
CHST13	49.7771149078895	2	1.55251367317533e-11	1.13522509813156	-2.65238090475427
CENPK	49.7686213301534	2	1.55913060240209e-11	-1.07315103274061	0.777978517316816
TTK	49.7490944345963	2	1.57441837345118e-11	-0.463481004873286	2.11358122593412
AXL	49.735260779661	2	1.58535407024374e-11	0.600099431495576	2.01065513361014
TMEM175	49.7148424699906	2	1.6016188375545e-11	-1.3724621969125	-1.20281877916963
HSD17B13	49.7108902886389	2	1.60478297317468e-11	-0.912940568675535	-1.20016993565816
POLE4	49.6981169773595	2	1.61506363838271e-11	-1.68039823929722	-0.394655076518188
SNAPC1	49.688003462201	2	1.62325708430444e-11	-1.74283443232153	1.19082961084112
FGD4	49.6837727956589	2	1.62669877568078e-11	-1.47976699680994	-1.3375185741719
STARD10	49.6697109534477	2	1.63816737952516e-11	0.318789235345452	-1.16415664367199
SLC47A1	49.6603698456702	2	1.64583902062532e-11	-0.310496526125905	-0.955945772797545
DCN	49.6427321661171	2	1.66041624893865e-11	0.417433515196312	1.61702957822361
AC005480.1	49.6213035357321	2	1.67830194186536e-11	0.799715722073565	0.606500024489582
AP1M2	49.6097743118003	2	1.68800529110058e-11	-4.63439349650041	-2.43390020910422
CEBPA	49.5847244330241	2	1.7092771642524e-11	0.902581456604011	-1.78259102849425
SLC25A36	49.5543945611484	2	1.73540071202183e-11	-2.3117732499893	1.50508707320354
UQCR11	49.5457298339015	2	1.74293912635903e-11	0.487383576362039	-0.36197329341695
SERINC2	49.5043604684904	2	1.77936554379698e-11	-0.239710913618132	-2.47849706511168
TMEM55A	49.4602187647426	2	1.81906711915758e-11	-1.63589872174101	0.804509878189569
RGS2	49.4372365255126	2	1.84009474324398e-11	-1.20304575494222	0.704213854234844
CYB561D2	49.4349691422152	2	1.84218196253028e-11	-1.10230285590186	-1.3348065751231
NACA2	49.4115190236651	2	1.86390902712219e-11	0.775268497244083	0.501553186536483
COL6A3	49.3685997935891	2	1.90434334967904e-11	1.51938769559803	3.10275682160826
FUBP1	49.2951930139635	2	1.975530850018e-11	-0.847998050392292	0.13952415052016
RNF130	49.2180591918805	2	2.05321315505103e-11	-0.901860934598794	-1.1885045802769
DPP7	49.2126253407137	2	2.05879757686489e-11	-0.801733762087085	-2.51068479213712
RSBN1L	49.1841140408707	2	2.08836281601066e-11	0.127980275635442	0.959735926820648
GALK1	49.164081712785	2	2.10937933786681e-11	0.804221677939656	-1.17696805899148
BCL3	49.1552432872233	2	2.11872741573416e-11	-0.753129256396176	-3.27606311225363
PABPC3	49.1237552581856	2	2.15234496891981e-11	1.17124191521123	0.376546333220885
KDELR3	49.0994584465379	2	2.17865725460342e-11	-2.99907099203962	-1.07177075900697
SUV39H2	49.0889543726785	2	2.1901258584478e-11	-0.109020261067758	1.14436422656366
LRRTM4	49.0701887759096	2	2.21077600670583e-11	0.282987243432632	1.86416844480909
WDHD1	49.0432441082919	2	2.24075202837071e-11	-1.00631351138006	2.20385898663416
SEC61B	49.0189686540633	2	2.26811902592772e-11	0.526639316082936	-0.300938889537307
SRGN	48.9979577703471	2	2.29207763879913e-11	0.864857658567256	-1.56900324795406
SPSB4	48.9389565497994	2	2.36070052395121e-11	-1.02642960401149	3.34704334269514
GCSH	48.8898687095532	2	2.41935360634216e-11	0.916245476777162	0.595973062634155
NR1D1	48.8629097963105	2	2.45219400341057e-11	-2.08828681030352	-1.93196611270406
TP53	48.8608983472062	2	2.45465869852524e-11	-1.30520731123793	0.719954064693079
IVNS1ABP	48.8061521387661	2	2.52277088108599e-11	-1.2389798888703	-0.138014317892425
FBXO21	48.7822125980371	2	2.55315768526998e-11	-1.74118112568559	0.449425408726009
BRD7	48.6331811698888	2	2.75067746358104e-11	0.962135841559568	0.90343161899987
SENP5	48.6184024937383	2	2.77107226054341e-11	-1.37873896745553	-0.204042981447865
GRIK2	48.6159234348583	2	2.77451395191974e-11	-0.133365213418197	1.44704475077803
DNAJC18	48.5909183996068	2	2.80941936381396e-11	0.831455244136152	1.62922036461629
HNRNPH1	48.5741344122712	2	2.83308931869897e-11	0.39537426606023	-0.0733453141040897
LRRCC1	48.5534732111116	2	2.86251022885153e-11	-4.13117981148713	1.05438607932928
TCOF1	48.4803187949665	2	2.96914715036678e-11	0.370083339222891	0.898775058875118
ADGRL2	48.4768993966603	2	2.97423197181956e-11	-1.15643004468196	-1.26661205432161
C1orf186	48.4731148323578	2	2.97987190478466e-11	-0.744156047907811	-1.08353153398155
TRIM71	48.4557936512417	2	3.00578451017941e-11	1.95605345108233	2.89597141585471
EBP	48.4532982105182	2	3.00953706400264e-11	0.807822164108162	-0.187743615125656
ARRDC1	48.4396094368177	2	3.03020941672116e-11	-0.451104201386688	-2.05788285567833
LPAR6	48.4095164594483	2	3.07615044548015e-11	0.867339123061192	0.995340509155837
FUCA1	48.3951553379482	2	3.09831049705167e-11	-0.824806868283024	-1.96349994365185
ING3	48.3705613869757	2	3.13664649809198e-11	-1.01706132428275	1.24085529726894
NINL	48.3696503232245	2	3.13807868579374e-11	0.0835789677807481	2.36279343598859
CLVS1	48.3318954784985	2	3.19787529790005e-11	-0.361898034645285	-1.10907837514968
PDGFRA	48.3250140449218	2	3.20889981253458e-11	-4.78561105243677	1.48530704272001
CHMP3	48.3197339471085	2	3.21738191644272e-11	-0.843523446288331	-0.813972030482643
AARD	48.3104994141227	2	3.23227000720294e-11	0.096255849802596	0.940435895211359
MAD2L1	48.3002250389663	2	3.24892335257232e-11	-1.15429363290042	1.27261191989029
FAM26F	48.177681436199	2	3.45421469205576e-11	-1.91139579469601	0.535033047772075
SUSD6	48.1482320669998	2	3.50545148464221e-11	-2.05935157940259	-1.11790993993737
ECH1	48.1147930712407	2	3.56455975847325e-11	0.710688367873706	-0.0379868489592066
NREP	48.090058592902	2	3.60891316830703e-11	0.40169114502181	1.84289032601201
TPST1	48.0699884890273	2	3.64530627905424e-11	-2.36442385901065	-0.410161654875831
PPM1A	48.0602730351144	2	3.663058745218e-11	-1.49202665173555	-0.0149983467084058
SLC35G2	48.0565040575095	2	3.66997543466141e-11	-0.168394799798154	1.13052000365139
PTPN13	48.0467426577613	2	3.6879277409696e-11	-1.00162439932971	4.00003244503504
SPATS2L	48.0440819744163	2	3.69283492673844e-11	0.235333004292	-0.759007733789726
ANKRD35	48.0287507926251	2	3.72125663616885e-11	-2.68227444794654	-1.92036630134152
MTHFD2	48.0229880831594	2	3.73199249281697e-11	-0.802931588854089	2.32597255659613
PPIB	48.0154954769375	2	3.74600350738774e-11	0.480533447902944	-0.180276070326725
HSD3B7	48.0153950339426	2	3.74619224530193e-11	-1.36505620132742	-2.79502732357211
MRPL54	48.0136756112777	2	3.74941189207334e-11	-0.946350308615307	-1.10952847133854
NFIX	47.9268836066468	2	3.9157010967017e-11	-1.31704198384363	-3.92327108055935
MICA	47.9141335861486	2	3.94074772813724e-11	-1.57150722403018	-1.66531832517803
CTBP1	47.9125183521373	2	3.94392296598767e-11	-0.676365725320699	-0.109850560133827
ESPN	47.87453366622	2	4.01955135842513e-11	1.05554073151027	-2.77712599670625
SLC15A3	47.8699024886933	2	4.02886612960174e-11	-1.87983404111899	-3.52715064364421
CPED1	47.8697500359327	2	4.02917699204863e-11	-0.78661630380662	1.59733081600579
BGLAP	47.7915590575625	2	4.18981516148165e-11	1.24301407721221	1.57614797291555
ACAA1	47.7652966357716	2	4.24519308594995e-11	1.03703267934112	-1.03457850792676
XPO1	47.7572946605502	2	4.26221280491745e-11	0.204806926928953	0.774133016245958
RGS5	47.6899739651211	2	4.40811831481369e-11	1.6546966204562	-0.160811303916895
E2F5	47.6852536053107	2	4.41854330901492e-11	0.494568198975079	1.15017678029448
WTAP	47.6320863631483	2	4.53757031948498e-11	-0.844431438721856	-0.172804251375829
IQCJ-SCHIP1	47.6194522503268	2	4.56632509582278e-11	2.77473233654745	4.70546787447889
ITSN1	47.5373834122475	2	4.75760542073544e-11	-0.543157212539654	-0.680331786907282
THUMPD1	47.51021886541	2	4.82266448997848e-11	-1.17620442294943	0.0913341626931667
CEP70	47.501265188743	2	4.84430273672842e-11	-2.10136791347515	0.245724038578267
SYNPO2	47.4394953713066	2	4.99625896210887e-11	0.752230439595555	1.84226329924701
EPHA4	47.4326373186164	2	5.01341190783933e-11	1.60921928429074	3.03334159884291
FIBP	47.42139505101	2	5.04167818604628e-11	-1.63841609945111	-0.335675229633281
FGF21	47.3814995107179	2	5.14325249056924e-11	-0.972886699858777	-7.19698231205971
CST7	47.3774403713135	2	5.15369968923096e-11	-1.4582353984072	-5.30039899206591
DUSP6	47.3552896366603	2	5.21109821960408e-11	-1.35617053336175	-0.912469675881226
TCTN2	47.3261359189519	2	5.28761479046125e-11	-1.13737940044682	1.39460840665257
ASPSCR1	47.3089988217841	2	5.33312283224063e-11	0.555771915546305	0.97211844760317
FBXO9	47.3089625189784	2	5.33322275231285e-11	-0.974858539905627	-0.795348995608876
PARP4	47.2832516617603	2	5.4022231132933e-11	-0.62781859434735	-1.46514437643464
TST	47.250369327834	2	5.49177370245957e-11	0.421029762329279	-1.89891271638273
PML	47.2452416086981	2	5.50587353487231e-11	-2.16125600624111	-1.03041408301613
TPMT	47.2245717252879	2	5.563072225101e-11	-0.78519924110795	-0.627298741584722
ART4	47.2123715827442	2	5.597111663036e-11	-1.19316482684971	-1.20968396519884
TAT	47.1748300878422	2	5.7031601663482e-11	0.473940732185758	-2.78747344427791
LAPTM5	47.1707224287716	2	5.71488412148824e-11	-0.0847593551573979	-3.05280446304574
CRYL1	47.1584626647277	2	5.75002268021763e-11	-0.573053153458177	-1.83167099386854
CNRIP1	47.1380634580835	2	5.80897552282522e-11	-0.357124098672122	3.91445859751986
PRL	47.0338845358896	2	6.1195826184246e-11	2.48927454384141	6.18233794860526
CAD	47.0207771709641	2	6.15981710083702e-11	0.0562530610919848	0.905123068042548
GLCE	46.9807338549276	2	6.28439522643021e-11	-2.02629071190525	-0.116764796236527
HDHD3	46.9640518551064	2	6.33703090002768e-11	-0.716238054600738	-1.51010253969756
PRSS3	46.945263538852	2	6.39683861436424e-11	-2.68418495750238	-1.25224736748005
EEF1B2	46.9418105537076	2	6.40789643568951e-11	0.672777133356175	-0.0269167802434991
RFC5	46.9253120257214	2	6.46097619849684e-11	-1.23529685992451	0.357336465664116
VSIG10	46.9076078525816	2	6.51841913779094e-11	-1.5066201929317	-0.846266411347932
RSPH14	46.8969465827721	2	6.55325793630368e-11	-3.46342735304811	-0.214199735779029
CYP2B6	46.8910849211967	2	6.57249810132043e-11	-1.83034956258293	-1.34351354996312
CHD9	46.8891044331934	2	6.57900400824474e-11	0.164782585166112	1.51778773740809
IKBKG	46.8505943596902	2	6.7069128029118e-11	-1.53138686797333	-0.612465531246545
MACROD2	46.8336068694815	2	6.76412259537074e-11	-0.835370778874397	-0.944597661008267
ZFX	46.7711914715998	2	6.97853996811659e-11	-1.107789800838	-0.0137099177872848
TM2D1	46.7667087857147	2	6.99420521499405e-11	-1.22682879942755	0.33307720116097
HOOK1	46.7616035786786	2	7.01207980569052e-11	-0.611720639493698	-1.92239791920185
CCPG1	46.7376300831464	2	7.09663439124597e-11	-0.398772244484616	-0.715598444528658
ALDH1A1	46.7306639898993	2	7.12139236469511e-11	0.227065002532034	-0.891771096121614
LPIN2	46.7217719278089	2	7.15313364096914e-11	-1.10259825880296	-0.919239237188015
GLI3	46.6808483397136	2	7.30100424561897e-11	-1.26641912398125	8.74373830427547
FAM53C	46.6697808792399	2	7.34151628378754e-11	0.0990962705261392	0.70981249618675
PAQR9	46.6409045542359	2	7.44828643206574e-11	1.41744254680559	-2.51435163840962
PSAP	46.6293390677301	2	7.49148520995391e-11	0.86765828322151	-0.322201836853089
LMO3	46.6133241259595	2	7.55171480903982e-11	-0.947518413379495	4.59425990150073
SOX4	46.6129678148567	2	7.55305817889962e-11	-1.06301975125611	0.56031916078309
COQ10B	46.6094801095979	2	7.56623652620192e-11	-0.956561941496661	-0.382213046651424
IGSF10	46.5473259638475	2	7.80506770325928e-11	1.23025208116267	5.10012893385001
ELMSAN1	46.5451273717283	2	7.81364972723964e-11	-1.74929216594009	0.0348012707824896
NKD1	46.542463871086	2	7.82406361921062e-11	1.90910610116679	3.30251059187071
ADGRE5	46.5348068924974	2	7.85407294756624e-11	-2.1310792957213	-3.05623759896192
NKG7	46.5237734115949	2	7.89752707675007e-11	-1.10003011297344	-4.87832141779894
C12orf54	46.5209052922661	2	7.90886245383149e-11	1.07790646718773	0.8392022978842
LAD1	46.5041361073294	2	7.97545363084851e-11	-1.69982761826235	-5.15717699245016
TBX3	46.4963982991399	2	8.00636223985407e-11	0.651530404617202	1.47985509492807
DDAH2	46.4850417304045	2	8.05195909947543e-11	1.35050709927132	0.54371913835446
S100A16	46.4814615854707	2	8.06638089656531e-11	-0.0531933020843068	-1.50784252393417
IRF3	46.47772644037	2	8.08145772523972e-11	-0.849792126331086	-0.918701394259445
CTC-479C5.12	46.4768195080601	2	8.08513256345122e-11	-0.995519093874553	-0.869658543946282
VAMP5	46.4729751898843	2	8.10068678802622e-11	-0.942079778644284	-0.939756175694436
RAB8B	46.4420204806931	2	8.22704127045881e-11	-2.13246884072179	-0.30989606542742
RNF180	46.4179638448088	2	8.32659496907695e-11	-2.80624179587242	-3.8044635813391
ITFG1	46.3901925426757	2	8.44301295543914e-11	-1.65204689703265	0.586622602880356
USP45	46.380483830288	2	8.48410230958052e-11	-2.32584732627505	2.36832468257812
STRN3	46.3800634685252	2	8.48588976865017e-11	-0.85463210508173	0.139564842958261
IRF5	46.375472676322	2	8.50538528496259e-11	-2.61780278228406	-2.99377542917633
TMEM119	46.3165680680728	2	8.7596152553715e-11	-1.27153939901859	3.08903589797457
NMRAL1	46.3082924657393	2	8.79593065050699e-11	-1.62398067053806	-1.06231425583348
GPD1	46.2988146197036	2	8.83771944515388e-11	-0.555620226871102	-3.81960815567632
ATP6V1G2-DDX39B	46.261107164389	2	9.00591823338459e-11	0.63907838743155	1.25061535947708
NDUFA3	46.2513108896826	2	9.05013841645541e-11	0.468945338815196	-0.354606010745805
UQCR10	46.2326285473948	2	9.13508158006948e-11	0.452386358635167	-0.200746686527041
CRYM	46.1634346951305	2	9.45665767915216e-11	-2.3202668663469	-0.0790034469968228
BPIFB2	46.157436265462	2	9.48505718412207e-11	-6.53098267646721	-12.3505705383291
IFITM3	46.156829371439	2	9.4879437639861e-11	0.199538411231589	-0.512866237984586
CTPS1	46.1311154252907	2	9.61071222604915e-11	-1.57905239051113	0.559592490591666
GPX8	46.0940277517767	2	9.79059056049891e-11	-0.50692949208955	1.70618891973464
ZNF503	46.0744734151529	2	9.88679138558268e-11	1.25397352410563	2.74556432417129
VCX	46.0560514088684	2	9.9782737628118e-11	5.22315269825321	-0.155132526395681
PFAS	46.0470606322005	2	1.00232377953091e-10	-0.251286797461977	1.23647753952657
ZIC5	46.0426695046953	2	1.00452646201177e-10	-0.324030414082689	3.06734414005637
MLPH	46.0199827563904	2	1.01598618407195e-10	-3.60641212978105	-1.7920852004709
TMEM251	46.0191306460672	2	1.01641917105155e-10	-2.09593610100197	-0.499033229718976
SCPEP1	46.0062440440904	2	1.02298947091128e-10	-0.992450747336137	-0.176227444307705
CCL4	45.9583583467566	2	1.04777853060511e-10	0.13592526868461	-2.26699731857795
SVBP	45.9557717632749	2	1.04913411291818e-10	-1.47441710632978	0.874820823947429
ARHGDIA	45.9378183770846	2	1.05859432331101e-10	0.697622774712263	-0.818119715474361
CACHD1	45.9339219894846	2	1.06065822791379e-10	-0.910685595551408	3.20225852032864
APLP2	45.9256103791768	2	1.06507580532877e-10	0.594953272739366	-0.406010137009954
WDR27	45.8881932953628	2	1.08518860564288e-10	0.340782200951039	1.5550703804674
PIK3IP1	45.8857391264423	2	1.08652198349546e-10	-1.63920243960366	-1.51062572882989
CD58	45.8494573974366	2	1.10641162898162e-10	-1.57515607110252	-0.619252662001106
PDE5A	45.8452137563587	2	1.10876197112475e-10	-2.67383181424174	2.6101018524851
ANAPC15	45.8408820512797	2	1.11116560397306e-10	-0.873795847414658	-0.939294462819512
HIST1H1C	45.7746646170846	2	1.14857123811873e-10	1.35793987073847	-0.142315161219116
DNAJC1	45.7652146866446	2	1.1540113309394e-10	-1.25663505198494	-0.377832725017325
SMCO4	45.7305301801944	2	1.17419851619616e-10	-1.03842698120135	-1.3300360219853
LPCAT3	45.7133053143334	2	1.18435483642543e-10	-0.605603920141431	-1.71279803214856
MTPAP	45.6930055548941	2	1.19643739360242e-10	-1.31012068464848	0.330897180389743
STBD1	45.5935815053322	2	1.25741750345298e-10	0.598168412688861	-2.93461705508978
TCEB2	45.5811280302282	2	1.26527122112918e-10	0.505903683844503	-0.208146028202394
DDTL	45.5609547577695	2	1.2780987379557e-10	0.877134454278893	0.0937865395177644
TNFAIP6	45.551174958233	2	1.28436372648366e-10	1.35812888582842	3.11326332759192
COX14	45.5356554400317	2	1.29436905638158e-10	-0.97395086779918	-0.307313311576221
LEPROTL1	45.5231077226906	2	1.30251476271326e-10	-0.967465576558704	-0.385869106086078
UBE2T	45.5183047960093	2	1.30564670186573e-10	-1.50315419959949	0.657386145089597
B3GNT5	45.4697730136503	2	1.33771660415505e-10	-2.719191430958	-0.650482186624489
FZD10	45.4506944386046	2	1.35053856986644e-10	-1.02783811295653	7.19791717747018
DSCC1	45.4399529367794	2	1.35781164090076e-10	-1.24329564213942	3.10543445303227
IL2RG	45.3767379703532	2	1.40141453996989e-10	-0.783208856119684	-4.96819734606154
HMGN4	45.3162862306619	2	1.44442013905177e-10	-2.52308565212019	-0.0240793093562797
SLC22A25	45.3137376989236	2	1.44626199904963e-10	1.35972461846497	-3.09507167348815
MSH5	45.268417697395	2	1.47940770744981e-10	0.331032532933923	0.647012936352376
SYT7	45.265991619073	2	1.48120404830365e-10	-0.572112791651082	-4.60057587417144
FAM92A	45.2628412033823	2	1.48353884732444e-10	-0.218719514742199	2.00610231183862
MARCKSL1	45.2545021766563	2	1.48973722247092e-10	0.937269286132397	1.51373738553691
NAA60	45.2484162616847	2	1.49427803464164e-10	0.110820408447425	-1.69241970664743
PCOLCE	45.2376971437658	2	1.50230716755573e-10	1.6061238138674	1.25726192953794
BRDT	45.2068617411976	2	1.52564960664847e-10	-0.266929767466336	1.38321424022105
PRDM1	45.1602083795394	2	1.56165635978311e-10	-0.925953324428358	1.95266996507705
PLXND1	45.1398586289939	2	1.57762691799235e-10	3.11325177701592	0.528374918421099
PTK2	45.1280243729873	2	1.58698942875901e-10	0.0300564905886643	0.600077822979616
RP4-583P15.15	45.127735469397	2	1.58721813470208e-10	1.56833851565945	-1.36615698639201
ALDOA	45.107647924508	2	1.60324087339347e-10	-0.863845095568123	-0.160936235758108
PPIH	45.0669506403059	2	1.6361989541025e-10	-1.18479218839644	1.13260009119498
AFM	45.0227891787973	2	1.67272862228174e-10	-0.779944353211281	-4.83949699477984
VCAN	45.0187322983127	2	1.67612479451407e-10	-1.74833679488087	4.35116703482654
GLT8D2	44.9751940220323	2	1.71301306473026e-10	4.43796905932723	7.03280071909774
ITPRIPL2	44.9419812149571	2	1.7416978970175e-10	-2.02745687687411	0.252848793663769
MEF2C	44.9395658567631	2	1.74380287987219e-10	1.67282471941911	-1.07366779971338
RP11-87C12.2	44.9388909070034	2	1.74439129807524e-10	-1.48675930793108	-0.532490802705707
ENPP1	44.8776216658804	2	1.79865677907287e-10	-0.627031685008726	-1.24375355550719
SORBS3	44.8644754847841	2	1.81051840186797e-10	1.24292596062432	-1.52649338654059
WWC2	44.8623563616671	2	1.81243797747754e-10	-0.181562858110006	-3.25255952398527
DCPS	44.8576357329248	2	1.81672121790655e-10	-1.69385058003047	-0.804741429317609
NAIP	44.8443112510167	2	1.8288648373499e-10	-1.73399628205612	-0.291060843224688
TEAD2	44.8324476813669	2	1.83974502299122e-10	-2.26167853039924	1.01127748164891
ERBB3	44.7811425572585	2	1.88755011620856e-10	-0.125836539826169	-1.3347499147842
SLC17A9	44.7705164405477	2	1.89760540614259e-10	0.964083017796205	-3.31289553417769
C3orf67	44.7685786217017	2	1.89944504569439e-10	0.889805892439444	1.77590513586878
TRIM21	44.7235943363821	2	1.94265159514373e-10	-2.1087583457179	-2.6522145703973
EIF3A	44.7161721623582	2	1.94987470614194e-10	0.843782835571298	0.420674110207544
CPN1	44.6855916606213	2	1.9799173411883e-10	0.572006170740055	-2.92419206226025
SEPT11	44.645612858296	2	2.01989314163598e-10	0.219642081901606	1.10508689417633
ALDH1B1	44.6320213640795	2	2.03366656847948e-10	-1.0766594061544	-0.46917827820447
UBE2A	44.6144481097591	2	2.05161443389557e-10	-1.02253113743711	-0.145491382892325
FLRT3	44.5985016488398	2	2.06803796309885e-10	-2.42978587977503	0.163631368249536
GPCPD1	44.5862952934945	2	2.08069783624865e-10	-2.25396582319832	0.667076330769352
CYP4V2	44.5846872620595	2	2.08237094234676e-10	-0.261973984722225	-1.12095699479164
CAMK2D	44.5789393969371	2	2.08836503645671e-10	-1.6832111506043	-0.183014570293571
VPS53	44.5765018939023	2	2.09091077785217e-10	-0.560788589642909	0.804407838597842
HNRNPA0	44.5516548437241	2	2.11704986874395e-10	-0.670677605308883	1.11180584387824
RIPK2	44.5475036599422	2	2.12144857236751e-10	-1.85444640119498	-0.192039445206044
BPGM	44.4931103666316	2	2.17993623152779e-10	-1.38465734472033	0.827781964401384
COL18A1	44.4814489335177	2	2.19268381229654e-10	0.429188767999214	-2.19766936607086
C1GALT1C1	44.4805912597166	2	2.19362417119839e-10	-1.62367243371259	-0.266662529206972
PLEKHF2	44.4770896032652	2	2.19746887353267e-10	-1.72226056932778	-1.19167645801383
MPHOSPH6	44.3752870695759	2	2.31221819468885e-10	-0.853379490480596	0.698395803897804
DPCD	44.3519334346166	2	2.33937647031723e-10	-1.02165976554123	1.31253525034126
XDH	44.3460669645155	2	2.34624764061664e-10	-2.89067647648316	-3.330265873144
LRP1	44.3363996925541	2	2.3576163243888e-10	1.12947089170158	-1.04581271511105
TMBIM6	44.3300755678854	2	2.3650825742294e-10	0.459474796100388	-0.265451923465441
PNPO	44.3274290724076	2	2.36821451338187e-10	-0.735400163879837	-1.17059009528555
SCUBE1	44.2814490946304	2	2.42329045718748e-10	-0.506002797718458	1.99690855640326
UPK3BL	44.27819275364	2	2.42723952048607e-10	-0.924401575867783	0.596932482972739
DDT	44.2729081829563	2	2.4336610504605e-10	0.776384102554651	0.0606275257071323
HOXA10	44.2257005960295	2	2.49178788713778e-10	-3.06372993775308	1.34864753806291
ACTR3C	44.2184889475824	2	2.50078957542144e-10	-1.14637744764427	-1.02889115556392
RNF2	44.2182506441985	2	2.50108711519204e-10	-0.919708612664905	0.86710675199862
SMPDL3A	44.2167618470951	2	2.50295006942736e-10	-1.18504415010782	-0.752547582005382
SH3D19	44.2143502128595	2	2.50596987605434e-10	0.574742589721594	0.403815344608307
GLYATL1	44.2130413518055	2	2.50761078568473e-10	-1.28938947484507	-2.65191199447314
EPS8L3	44.2094619219538	2	2.51210274804237e-10	-2.20345895843585	-3.12396017724244
CAPN1	44.2065992079149	2	2.51570098086518e-10	-0.0928011496616293	-1.7599955692356
RBM28	44.187023324544	2	2.540444521415e-10	-0.189943030690784	1.09723844658695
PCMTD1	44.177074679629	2	2.55311327634899e-10	-1.33235767720275	-0.0215148835404735
EIF2S1	44.1468828707233	2	2.59194776752736e-10	-1.35798241666356	0.166699043614292
CLPP	44.1459199308962	2	2.59319565820704e-10	-0.812990702327282	-0.658239438369076
EPS8L2	44.0960113215214	2	2.65872102112041e-10	-0.106991233294098	-3.22919792664513
KRT23	44.0857160093454	2	2.67244226748176e-10	-3.59352415133136	-3.9781366424387
ELP4	44.0846781918079	2	2.67383004626254e-10	-1.53234992036767	-0.592462459504461
MT3	44.063439795933	2	2.70237499044867e-10	2.23133339453319	3.0297934189836
FAIM	44.0290771814283	2	2.74920641807341e-10	-2.00423616074118	-0.275595661486721
C16orf87	44.0245677899693	2	2.75541256478107e-10	-1.58091176836456	0.296252779808494
GCNT4	44.0031601917595	2	2.78506440132276e-10	-2.88389935250839	-0.116426140855492
TMEM41B	43.9864942628989	2	2.80836909283266e-10	-1.04489941424546	-0.401505374654765
EIF4EBP2	43.9410755763637	2	2.87287416078641e-10	1.06959114578381	0.676162531359452
MYEF2	43.9404705969013	2	2.87374346541469e-10	1.27206184674472	1.6700526534835
PCK1	43.9178187456216	2	2.90647617084971e-10	0.319600939400439	-3.10714165412258
MMP11	43.9088384249031	2	2.91955681852585e-10	2.4748159203905	2.65728171198959
DIAPH2	43.8876198728785	2	2.95069524369751e-10	-1.43892339555794	-1.41457603735286
TNFRSF1A	43.880100272914	2	2.96181079662006e-10	-0.786326034278353	-0.683605530382062
TM7SF2	43.8774864052323	2	2.96568436475297e-10	1.30802894507012	-1.16105328948985
GBAS	43.8535763229043	2	3.00135138964208e-10	-1.27648428989519	0.515362315256967
NAA16	43.826111379405	2	3.04285152630257e-10	-0.0672850173621546	1.23366395326783
GDA	43.8159429084787	2	3.05836245217961e-10	-1.34869937702716	-1.04231103561515
PLBD1	43.8087688041898	2	3.06935254990037e-10	-3.06689252876422	1.01215101200942
LCP1	43.7921519706913	2	3.09495984396335e-10	-0.983516723618449	-2.46347086652066
DHDDS	43.7893306315832	2	3.09932857156525e-10	-1.62391478231797	-0.0270994485011185
XRCC2	43.7662899933042	2	3.1352409557428e-10	-0.558187193316157	1.49942209663863
SESN3	43.7643154485597	2	3.13833736775848e-10	-1.57345065379903	2.06662844064428
FAM110C	43.7489269133171	2	3.16257797727815e-10	-3.18559892522888	-9.05217088459965
SPRY1	43.7096510484233	2	3.2252978066083e-10	1.61006096960498	1.07315734145739
NFKBIA	43.7062815393697	2	3.23073678920593e-10	-0.387326327399441	-0.815880651033494
OAF	43.6919261289849	2	3.25400928424813e-10	-0.66267964364245	-1.46143880853704
CCDC142	43.6717007011125	2	3.28708282815171e-10	-0.0780216499453369	-0.540705896718854
MORN4	43.6150917338234	2	3.38145178524485e-10	0.962029515632432	1.44518859272164
CYP21A2	43.6040158037784	2	3.40023009748336e-10	-2.68071712696702	-6.60373330877577
VRK3	43.5962577662837	2	3.41344508214547e-10	-0.66972975021985	-0.58740017640896
STOM	43.5914139141904	2	3.42172179479405e-10	-0.961404788669713	-0.623137540117316
FAM20C	43.576285177931	2	3.44770323401633e-10	-0.55802097230753	-2.89470456916476
TRIM13	43.5672749708418	2	3.46327078126762e-10	-1.58755316781043	0.918209395139154
CCDC163	43.5605993304444	2	3.47484929719144e-10	-2.21128191993765	-0.453773854182827
CXorf40A	43.5554601791287	2	3.48378992320875e-10	-1.34174724592693	-0.447794191518557
ECHDC2	43.5448370234638	2	3.50234397039628e-10	-0.568086828261282	-0.898062514828693
SERPINB1	43.5382699070213	2	3.51386253427677e-10	-1.25265604771011	-0.308770410658884
ATP5G1	43.5218335392378	2	3.54285933923393e-10	0.585942817273837	-0.177030840257875
PRRG4	43.4584767031649	2	3.65688812564713e-10	-0.621429824256801	-1.91664491077818
CLIC4	43.4451430271309	2	3.68134966954869e-10	0.165738232587395	1.1540425386769
CDC42SE1	43.4277345317002	2	3.71353281458653e-10	-0.777191678009582	-0.213627276385225
HIST3H2A	43.4255364181273	2	3.7176162148711e-10	-2.01718536510699	1.3266649678241
DLGAP5	43.4188747187752	2	3.73001962650221e-10	-1.73675472657245	1.50857524464484
GON7	43.4004028951334	2	3.76462971907188e-10	-1.93704005192636	-0.0278754033365392
RP1-138B7.6	43.3763807912639	2	3.81011888705984e-10	-0.768888256418799	-3.19656598647392
KCTD17	43.3345159402906	2	3.89071552753251e-10	-4.84124332071866	-3.4135002828476
RABGEF1	43.2904799890069	2	3.97733068702166e-10	0.889691510263646	0.910255034797059
FSIP2	43.2505430302213	2	4.05754985166595e-10	1.00611834045225	0.574543092540129
CCND1	43.2407901731322	2	4.07738509622391e-10	-0.775951573645824	-1.03307856989348
NUDT14	43.215279138302	2	4.12972767094288e-10	-1.46296201418738	-1.35047240253117
NCOA3	43.2133450373011	2	4.13372336360851e-10	0.966931283563059	0.340816202304003
ZBTB16	43.2048128227798	2	4.15139589371449e-10	-1.4742228523893	-2.00797131299748
WSB2	43.1795139944941	2	4.20424139946363e-10	-1.0652298558829	-0.148788854523922
PKM	43.1448290140869	2	4.27778923395294e-10	-1.13509875687408	0.398976654501539
SLCO1B1	43.1290990524006	2	4.31156665925414e-10	1.12233777957888	-6.95918033753102
NDUFS8	43.1111048792968	2	4.35053326697243e-10	-0.737355461264857	-0.227149853904558
OCIAD2	43.110921537626	2	4.35093183703827e-10	-1.04307841145383	-0.141678543302675
LMX1B	43.0762980344356	2	4.4269099497285e-10	0.710247578481936	2.21928048488656
OSBP	43.0752151351527	2	4.42930803146169e-10	-0.714265190781025	-1.5935404557052
OSTF1	43.0575315379764	2	4.46864434344718e-10	-0.83765832603573	-0.945779104979377
ST8SIA1	43.0494087812588	2	4.48683090681357e-10	-1.08456581001713	1.6465661028357
MYL6B	43.0318069647711	2	4.52649251414527e-10	0.268893744191792	0.948262415929818
TOM1	43.0224047340118	2	4.54782211889437e-10	-0.708931914988158	-1.27946799887756
SLCO2B1	42.9773809089306	2	4.65136373861696e-10	1.11914863024015	-3.00924083681267
SERPINB8	42.9383208374316	2	4.74309813647267e-10	-3.2664581223799	-2.33356499690574
CLRN3	42.8945422848477	2	4.84806528255888e-10	-7.36173884957294	-7.88442106564086
RAB17	42.8564249854123	2	4.94134955175696e-10	-2.84015188285211	-1.68625833383566
C1QA	42.8553312723559	2	4.94405183459889e-10	0.858087159581607	-2.22446504323996
SCAMP2	42.8445571444679	2	4.97075824945625e-10	-0.894465187876999	-0.592428153630755
ARL4A	42.8250060932683	2	5.01958807852532e-10	-1.17695680662379	0.110285341847741
SGK494	42.7945176244401	2	5.09669417780856e-10	-1.33933994153922	1.73451265309273
FAM159B	42.7449022718774	2	5.22471288455506e-10	-3.16457975656097	9.66977113067994
EIF3M	42.7051240072181	2	5.329667818188e-10	-1.01295865175199	0.0703318059667177
ABHD2	42.6568124554514	2	5.45997802525733e-10	-0.314351086028104	-0.97957441223443
OS9	42.6147307980278	2	5.57607737761145e-10	-0.637557503826342	-0.868836598388905
DSC2	42.6092373437083	2	5.59141399847363e-10	-0.067375788645616	1.96452365653439
HAUS7	42.5638906202287	2	5.71963809647968e-10	-2.06688841417438	0.499066830773971
TSPAN4	42.5447743040268	2	5.77456971129209e-10	-2.410973835961	-0.905153278506227
ZNF622	42.5358282486716	2	5.8004578917803e-10	-1.60108435732752	-0.417986537006156
SGTB	42.4964683533782	2	5.91574123021132e-10	0.100062272031127	1.12792198691143
TCTEX1D2	42.4848146102298	2	5.9503113547521e-10	-1.37682812719968	0.844846214481616
RP4-583P15.14	42.4777279959296	2	5.9714333477956e-10	1.45062475941222	-1.97426197467021
AACS	42.4764946280719	2	5.9751170677913e-10	0.365138301490266	0.742613367926421
CA2	42.4079869588735	2	6.1833327347216e-10	-1.60011264213514	-1.22350416012015
SCARB2	42.3769691517683	2	6.27997764901522e-10	-0.539168934520111	-1.03482352079066
SRC	42.351278978731	2	6.36116492813699e-10	1.24722995357098	2.36975346463819
CMC4	42.3459094725386	2	6.37826569338529e-10	-1.5423532103192	-0.380454445871029
NXT2	42.3111657864872	2	6.4900362861664e-10	-2.00356714353368	-0.317307894811997
RNF144A	42.309451938925	2	6.4955996137428e-10	-0.944211511227818	2.55730607112758
PIKFYVE	42.3093537743767	2	6.49591824775086e-10	-1.22301063881678	0.748601883215136
LRRC69	42.3032093222459	2	6.51590559286319e-10	1.0243274219172	1.74215232195047
HNRNPA1L2	42.2663282378883	2	6.63717747428905e-10	0.539897788078098	0.629499758191311
VCX2	42.2652807743438	2	6.64065469280217e-10	4.73489446254043	-1.63317029643995
CC2D2A	42.2491223660136	2	6.69452271395699e-10	-0.383145365228521	0.948536035398374
MAGOHB	42.2354214899505	2	6.7405414583277e-10	-1.12422604600424	0.740389344191754
PLAC1	42.2297253212272	2	6.75976608022211e-10	0.102065432161232	15.2803203957438
SOD2	42.2107596678133	2	6.82417233832666e-10	-0.19070968493115	-0.71775192958118
LCN2	42.1887247390376	2	6.89977297518851e-10	-4.33775805012917	-18.793589412593
GSTO1	42.140105493157	2	7.06955938234444e-10	0.767310140343042	-0.0373670321601798
CTSL	42.1071743367243	2	7.18692771961571e-10	-0.875802831428342	-0.477542080359314
CAPN2	42.1067680685494	2	7.18838766289309e-10	-1.60206241283861	-0.362000963503224
SLC27A5	42.1031886113949	2	7.20126402953269e-10	0.976548519865471	-0.582254939608619
IFITM1	42.0971981423332	2	7.22286674914585e-10	-0.26112763825529	-0.48191151682479
SLIT2	42.0968538615338	2	7.22411019893343e-10	-3.28810989876626	-1.93110032169564
KIF6	42.0882753464896	2	7.25516202670917e-10	1.93856244585694	0.502224510232546
SLC39A3	42.0827112859425	2	7.2753747470955e-10	-0.701976828626424	-1.09807309544449
AGR2	42.0433608728538	2	7.41993688713194e-10	-3.33340027842426	-2.43936222213036
COX17	42.0416653906493	2	7.42622963123551e-10	0.59594858277828	-0.255577250694135
KPNA5	42.0293010472007	2	7.47228168229697e-10	0.881320224772271	0.832702087084551
CDADC1	42.0086621650056	2	7.54979079253815e-10	-2.34833916831786	0.629875044283279
ASRGL1	42.0030454866184	2	7.57102269766108e-10	-1.17807748317551	-0.504869200451767
APOA5	41.9589168480001	2	7.73992869795848e-10	0.3851998421492	-2.64627901045763
SPINT2	41.9353834265772	2	7.83153986105845e-10	-2.37976934033535	-1.97605383963832
GK	41.9337737938247	2	7.83784592783832e-10	-1.45011045291353	-0.744861896135322
DKK1	41.914875236091	2	7.91225862606382e-10	-1.12603378498576	1.76557309436726
BRMS1	41.9132163828435	2	7.91882448503145e-10	-1.97006051509663	-0.39760826340541
G2E3	41.9120924268721	2	7.92327536913717e-10	-0.938872005391389	0.959911046065685
ORMDL3	41.9109078671082	2	7.92796939208529e-10	-0.941489333920705	-1.87678649222938
SSBP2	41.9005001065628	2	7.96933408153677e-10	-0.914675272960397	0.90714112589469
GGCX	41.8977362170375	2	7.9803541552792e-10	-0.209152234878204	-0.833732312054542
SEMA4D	41.8572853708934	2	8.1434037291217e-10	1.41470164802386	1.21481629301191
MGAT4A	41.8546534676758	2	8.15412737331656e-10	-1.68229511146109	-0.787948281498586
FNDC3B	41.8524156021634	2	8.16325562702502e-10	-0.319394818005359	-1.11464261050588
CPEB4	41.8345750642596	2	8.2364004505564e-10	-0.362584106981211	-1.77803484194033
KRTCAP2	41.8325965635874	2	8.2445517080032e-10	0.60255206871833	-0.0978626856318922
LIMCH1	41.8150474241046	2	8.31721247429584e-10	-2.10542516692696	-0.408775338804196
THBS4	41.8134378785774	2	8.32390933958038e-10	2.38522132610122	2.6123120057289
RNASE1	41.7908555835572	2	8.41842817678184e-10	1.79991399734144	0.0234823023459001
RIMKLB	41.7519147051186	2	8.58394466618506e-10	0.783255384783667	2.46491855554179
ATP1B3	41.7357982115433	2	8.65339577771351e-10	-0.889453641865251	1.05250833323023
AHNAK	41.7017752522226	2	8.80186257212756e-10	0.525566616832526	-2.10207689306792
PYGB	41.6957511540052	2	8.82841355576147e-10	-1.40109922078885	-1.46434107489073
DIO1	41.6010555213058	2	9.256473365582e-10	0.913693928533297	-3.46729833213224
ZNF576	41.5658558907638	2	9.42082856170146e-10	-1.12516441139585	-0.717791403871548
RECQL	41.5256542513613	2	9.61210999683715e-10	-1.63268867956463	-0.370856596948118
MAD2L2	41.514302491911	2	9.6668228977137e-10	-1.61553484072263	0.039624381343228
SLC25A6	41.490612552429	2	9.78200631607251e-10	0.787843105350804	0.468976567530282
NGEF	41.4422135813927	2	1.00216135390241e-09	-0.41648960018745	-1.79248738934394
PEX7	41.3369985915708	2	1.05629394120399e-09	-3.58490260215442	-0.373433673898636
ASAP1	41.3243382812055	2	1.06300168667417e-09	-0.593938692092594	1.79959364204859
ATP6V1D	41.3169917051239	2	1.06691355750144e-09	-1.00069149427513	-0.406680434852925
AKR7A3	41.3131860332292	2	1.06894570972571e-09	-1.24030819107631	-2.1025359509227
TRPS1	41.3131366358404	2	1.0689721330337e-09	-2.36085743931094	2.00649984774159
NDUFC2	41.2372581718637	2	1.11030717953042e-09	0.597401784077261	-0.111253411298527
PSMB10	41.2316103549115	2	1.11344700126637e-09	-1.01432307986936	-0.683108924231611
RNF213	41.2233341723069	2	1.11806419678118e-09	-0.227718066193555	-1.49160278255412
ZFHX4	41.1459515137577	2	1.16217135914809e-09	-0.333130400681868	1.80770238667643
SIRT2	41.1345182089092	2	1.16883402956347e-09	-0.539837055027616	-1.14467755615995
CLDN7	41.1169196121398	2	1.1791643217407e-09	-3.40782805127953	-2.80483311213138
GOLGA8A	41.1064668064066	2	1.18534326798425e-09	-0.553407987646701	-1.96683684014656
HIF1A	41.0837241329957	2	1.19889920213723e-09	-0.767075912025891	-0.228791718626713
YBX1	41.0556705177638	2	1.21583443313256e-09	0.526222103541808	0.151573882416954
MAOB	41.0531557997047	2	1.21736409841589e-09	0.59369373924384	-2.13472777174394
SLCO1A2	41.0511365930548	2	1.21859378143796e-09	0.343651086801736	1.31146768336668
CCDC159	41.0399588710859	2	1.22542342939624e-09	-0.0188359576322671	-1.0718024698816
ZDHHC15	41.0380626092154	2	1.22658583290303e-09	0.306094045499825	2.02234956566946
SUSD3	41.0034707480018	2	1.24798527068037e-09	-2.62082180089167	-3.44944703110642
TTC26	41.0026120804468	2	1.24852117533436e-09	-0.123195042743118	1.80071310784005
TKTL1	41.0025083073025	2	1.248586012359e-09	-4.73417709748609	4.84136749365075
CXorf40B	40.97949457157	2	1.26303623115831e-09	-1.41667489302148	-0.229333438944273
HHEX	40.9629656583227	2	1.2735178467338e-09	-0.328381822573295	-1.95914647565749
SARDH	40.9613466577684	2	1.27454913290137e-09	0.35282717376237	-2.40195952474162
DDHD1	40.9599875939139	2	1.27541555094979e-09	-1.99636481156097	-0.163526575622138
CD40	40.9563950929697	2	1.27770860558485e-09	-0.890118625410434	-2.94905150996647
SCGB2A1	40.936908919789	2	1.29021826555942e-09	-5.5241502108839	-12.3447208041553
ETF1	40.9062511554397	2	1.31014821214137e-09	-1.51554227004053	-0.180130436212279
SLC27A2	40.9023339352381	2	1.31271682413114e-09	-0.328126311317006	-3.29310117828663
ALDH2	40.8907059613305	2	1.32037114575212e-09	0.740780029754315	-0.66469481050782
RP11-397G17.1	40.8874297507952	2	1.32253585860553e-09	-1.42745971210428	-6.82875066405165
PDCL	40.8788763773553	2	1.32820399123545e-09	-1.09925257788908	0.831956911848368
ALG13	40.8700447234841	2	1.33408206703933e-09	-1.2757348679239	-0.206324989834759
GPNMB	40.8642348734287	2	1.33796307366651e-09	0.127918696862109	1.39176863643781
MED12L	40.7993250878765	2	1.38209887978746e-09	0.916132826593213	3.87700209352298
SUPT20H	40.7926374170386	2	1.38672817673324e-09	-1.76238165002933	1.14542767254656
RBM41	40.7878569226239	2	1.39004674437615e-09	-1.3180682106069	-0.699566108287293
ANKRD13B	40.7629937626036	2	1.40743505738783e-09	1.24408883136663	3.24761397104198
ZIK1	40.7589705757412	2	1.41026912370279e-09	0.602091110056277	2.6701502855858
UNC5B	40.6830496086497	2	1.46483269958253e-09	1.19834936666934	4.38756520667613
RNF19B	40.6653619150954	2	1.47784495752035e-09	-1.77996579829991	-0.0915380244485795
FAM103A1	40.6470494399825	2	1.49143852823386e-09	-0.904298010815737	0.0274534538733651
FTCD	40.6234085448554	2	1.5091725646954e-09	0.844735360793602	-3.00461627748401
COL26A1	40.5930721015067	2	1.53223855825502e-09	-0.765570125753491	5.13619495368753
SLC48A1	40.5623124532094	2	1.55598622875175e-09	-0.821569435605727	-0.485584421137972
WWTR1	40.5602409257531	2	1.55759871667271e-09	-0.890868495302385	0.192879807827056
CHRM3	40.536977272655	2	1.57582225046582e-09	0.920242069716493	2.11959094167658
EHD4	40.5362648307514	2	1.57638369024937e-09	0.221076801144241	-1.0799897842403
CCL4L2	40.5231779831853	2	1.58673241212881e-09	-0.0592742170163381	-2.83770348598833
APITD1-CORT	40.4714242128103	2	1.62832802796942e-09	-2.05157137696408	0.441643877324852
SLC31A1	40.4502075142317	2	1.6456938034537e-09	-0.4488038348794	-0.760166976408646
TMPRSS3	40.4449889607522	2	1.64999347518346e-09	-1.81253423009162	-0.838072194927742
PPP1R16A	40.4361564906347	2	1.65729641121715e-09	0.837727510780893	-1.31695764586375
RASEF	40.4144953245533	2	1.67534341954934e-09	-0.28404060095011	0.814167996041501
MESDC1	40.4112459102472	2	1.67806757378486e-09	-1.15029060324456	2.25678297417819
KLF5	40.3863411886748	2	1.69909408764823e-09	-3.0546307668979	-1.30135189861329
ALG5	40.3482900535324	2	1.73172987061321e-09	-0.870558149577213	-0.0474640023927519
NCAPD2	40.3459210033205	2	1.73378233991883e-09	0.0152594645237541	1.50761232315424
CDC42BPB	40.3414950203204	2	1.73762337851713e-09	-0.750953726806994	-2.19912546410623
CCDC181	40.3341645433486	2	1.74400394126195e-09	-3.54861606808396	5.61127497255725
PTPRF	40.3255152720371	2	1.7515624506359e-09	-0.545948065836929	-0.578697917835802
MLLT3	40.2696813714582	2	1.80114967385236e-09	-1.62120226587451	2.78075991617237
PEAK1	40.2243935781082	2	1.84240001033231e-09	0.440618346807209	0.926602559737014
SULT1B1	40.2211744960196	2	1.84536774749944e-09	1.09189692299999	0.304305458788705
ANXA13	40.2201909199455	2	1.84627546584437e-09	-1.54726854377913	-1.39446186560028
UBE2D1	40.2191597893532	2	1.84722759311029e-09	-1.96642188794732	0.407510817475604
GLE1	40.1957393664578	2	1.8689861880361e-09	-1.68608956060428	0.325911553731211
CDCA3	40.1850831423274	2	1.87897097880807e-09	-1.2923763193128	1.35768665877257
JARID2	40.1835810358901	2	1.88038273840618e-09	-0.569397654577711	1.58555938286824
PTN	40.1750168285002	2	1.88845195037146e-09	0.96032219214211	3.9175688441801
HHIP	40.1562328962032	2	1.90627180707281e-09	-0.108720766588323	2.56697533108775
FASTKD3	40.1508980929276	2	1.91136340088605e-09	-2.80446644685487	-0.306961251531977
SLC30A10	40.149579297162	2	1.91262417015281e-09	0.765738261063257	-3.09947551658622
TMSB10	40.1224520308454	2	1.93874294396323e-09	0.423673610568438	-0.119768919873795
EFNA4	40.1027484543945	2	1.95793747881368e-09	-1.32554374042852	1.57775210717821
EEF1E1-BLOC1S5	40.0890141696482	2	1.97142913105353e-09	-1.09708290099281	0.488568436355436
ZUFSP	40.0849968161847	2	1.97539307134065e-09	-1.73719261391564	1.70107755947235
SUMO4	40.0813772753775	2	1.97897132014901e-09	0.444124669197271	0.899337122382776
PSMA7	40.0796205145105	2	1.98071037349479e-09	0.426624679694016	-0.173755552596644
TMEM206	40.0342081088089	2	2.02619931943815e-09	-0.361426177454574	1.64855953373959
TTC39C	39.9379122332348	2	2.12614337247174e-09	-0.0892689889201794	-1.15836226267204
AP1G1	39.9126124163319	2	2.15320972163369e-09	-0.876351311344768	-0.0662627283325388
UGT2B28	39.8958737095392	2	2.17130635693508e-09	0.242810249784677	-2.87360275496488
ADCY10	39.8581745968823	2	2.21262264066269e-09	-0.18506201971571	-3.23382569119766
PLCG1	39.8396828412446	2	2.23317520031685e-09	1.53620456902891	2.33770499941646
S1PR2	39.8387339785696	2	2.23423490819386e-09	-1.51316067275261	0.0819598393222467
NUP93	39.8316178662109	2	2.24219864897179e-09	-0.708731267268159	1.49761460293428
EFR3B	39.8103880726291	2	2.26612606457621e-09	-0.311526191518778	2.57825050210488
FAM117B	39.8089474692065	2	2.26775898060083e-09	-1.38706375875705	1.59998432499977
FKBP2	39.8054191861579	2	2.27176311096144e-09	-0.0719021683598623	-0.801217195246253
NR3C1	39.7922502662084	2	2.28677088376372e-09	-0.569143694935058	-1.65983271618568
AFF2	39.7832951683168	2	2.29703289722494e-09	-7.86418677733625	4.85970216666296
AGBL4	39.7323005351454	2	2.3563541118321e-09	-0.330884037645908	1.39822045309789
PPCS	39.7322380565266	2	2.35642771961864e-09	-0.901081632915243	-0.594741599531789
IRF8	39.730666877604	2	2.35827968264601e-09	-0.870416007164872	-4.30206871658429
PDE4DIP	39.7004796395197	2	2.39414466030041e-09	-0.642942856365035	-0.793163351076241
ST3GAL6	39.6999169151817	2	2.39481834363175e-09	-1.54286602766098	0.095213561043499
EPHA1	39.6860150104339	2	2.41152264823796e-09	0.0261690011363921	-3.52994944316587
FRZB	39.6054356110541	2	2.5106658974039e-09	-2.68142904365831	2.03874791239193
HOXA3	39.594760832275	2	2.52410214951482e-09	-3.53434258638634	3.32699004668622
BRIP1	39.5820920750542	2	2.54014154155158e-09	0.430935582297374	1.95645984511345
SOCS4	39.5209887555901	2	2.61894472775026e-09	-2.50864778984847	0.188942736430038
ITGB2	39.5036915653367	2	2.64169319752483e-09	-1.32230031441195	-3.7749574197955
C15orf41	39.5017315531842	2	2.64428323681898e-09	-1.35171961623225	0.936990952425988
CENPS	39.4585319907209	2	2.70202049623691e-09	-1.69379695216386	0.493208264345709
FAM49A	39.4140083264711	2	2.76284706224317e-09	-2.99309594324409	-0.474435942212899
TMEM234	39.4105994489026	2	2.76756018102731e-09	-2.9479871667573	-0.151446112084257
PARP3	39.3837995782712	2	2.8048948719217e-09	-1.8401789278564	-2.51503684289861
SEMA5A	39.3776851556136	2	2.81348311315099e-09	-2.83867725525036	1.50867972171911
SCML2	39.3632267813861	2	2.83389600674866e-09	0.911606512367534	1.44817276256057
P2RX4	39.361783166774	2	2.83594225880535e-09	-0.785127776606408	-0.980650789131797
EEF2	39.3558560295857	2	2.84435930364424e-09	0.831567205892276	-0.0459406046195068
RAD1	39.3154346270677	2	2.90243062917028e-09	-0.892680465455439	0.389249230344565
RPS15	39.305955261411	2	2.91621982118073e-09	0.537315471775646	0.0100545749474705
NBN	39.2899048527421	2	2.93971724740771e-09	-1.30741491514861	0.201524102258838
CEP112	39.2856286810613	2	2.94600932537747e-09	0.143345876249231	0.682399444735235
CCDC43	39.2235630027075	2	3.03886571462186e-09	-1.43502766852594	1.05269471368347
SEL1L3	39.200638624869	2	3.0738981360301e-09	-2.71139024410575	-1.59124669463082
FZD7	39.1952555763835	2	3.08218284228445e-09	-2.9245495074236	3.20014341086815
EDRF1	39.1453128140294	2	3.16011816714479e-09	0.206790539375662	1.67343853077877
ZEB1	39.1014197420347	2	3.23023852111248e-09	-0.170948793954202	1.46807670718727
SLC51B	39.0988237661174	2	3.23443405392254e-09	-0.115385740753147	-8.15544874993304
MTCP1	39.0805338202055	2	3.26414850704282e-09	-1.52568493685129	-0.364905837255921
DDX21	39.0725909329688	2	3.27713767234172e-09	0.74014746117925	0.553361600328646
PDZD8	39.0498072236892	2	3.31468374970001e-09	-1.14128136715111	-0.271836442464365
NME1-NME2	39.015643679364	2	3.37179084652917e-09	0.559797810145161	-0.00807903344197958
LRPAP1	39.0087775550265	2	3.38338623784296e-09	-0.548722045071838	-0.538662279425575
GOLGA4	38.9789151825336	2	3.43428330218387e-09	0.983609186468962	-0.539541305791259
HNRNPUL2-BSCL2	38.9519265020089	2	3.48094075786065e-09	-1.20772307330416	-1.04858459992094
CLPTM1	38.9032763039576	2	3.56665319500848e-09	-0.125534680064132	-1.93933310194122
INSR	38.8949140711454	2	3.58159701896454e-09	-0.700120238338268	-0.692922987500375
PHF19	38.8465930474456	2	3.66918406768946e-09	-2.42212843483349	0.407889709152958
KIF7	38.8344159490395	2	3.69159225410698e-09	4.62069696102925	2.51719517463485
C11orf68	38.7951296609014	2	3.76482356401198e-09	-0.232487225938263	-2.37155919918271
HNMT	38.7454354166802	2	3.85954046500103e-09	-0.161451870101189	-1.31409124127334
SUN2	38.713194153211	2	3.92226295886644e-09	-0.678564658112518	-1.9592002756364
KLF15	38.6897286758609	2	3.96855281969977e-09	0.653102634373873	-4.17329189971441
CYB561	38.6725806742564	2	4.00272548439773e-09	-1.37516319945101	-0.953918238037928
TRMT112	38.6529746195548	2	4.04215727556334e-09	0.45145756878105	-0.195018967593214
TBC1D26	38.6503824946963	2	4.04739952664102e-09	0.332103140692671	2.57939934256105
SKA1	38.6479694599427	2	4.05228572919469e-09	-0.777013654309368	0.6876186490387
TKFC	38.6226148533538	2	4.1039848186486e-09	1.11395904521394	-1.16822989890334
CPN2	38.6152678579703	2	4.1190885147202e-09	-0.215252696431815	-2.75824966891987
KIAA1217	38.6119054479784	2	4.12601941501833e-09	-1.70421723117123	-0.375282515310824
MGAM2	38.5962328023505	2	4.1584792276339e-09	-3.96967438163669	-15.8316746535536
CNOT2	38.5935608667864	2	4.16403855840741e-09	-0.81109068993514	0.309471846381971
RHOG	38.5854280689066	2	4.18100565280355e-09	0.157913564364602	-1.3162553555885
EIF2B3	38.5840934689354	2	4.18379653144285e-09	-1.09272916453918	0.0633557014893662
SH3BGRL3	38.5835011422747	2	4.18503587340524e-09	-0.894420194354422	-0.329437019226773
ADGRL3	38.5763595352969	2	4.20000645373619e-09	5.74096668610628	8.41255910486717
STRA6	38.5695832807646	2	4.21426082919396e-09	0.137166485792938	2.47396368535258
SFR1	38.5576079055694	2	4.23957013939713e-09	-0.716833795253113	1.24846530416587
HLF	38.5477247184196	2	4.26057222835396e-09	1.5572555452413	-2.38495112432837
CERS4	38.5338997726216	2	4.29012536606876e-09	1.12770961920912	-1.12483575555107
UTP23	38.531825261794	2	4.29457758244212e-09	-1.36510880352429	0.470520215881234
ATP5L	38.519049025696	2	4.32209967815567e-09	0.520357308762473	-0.0053392568257552
ATP13A3	38.5169326085647	2	4.32667579541857e-09	-1.1716728790075	-0.857378338172428
ZBTB7B	38.5135042476075	2	4.33409885758351e-09	-0.857801530833268	-3.59395590945607
DZIP1	38.4655821203473	2	4.43920267212405e-09	-1.83184518845593	3.38263838155655
NTS	38.4559261491954	2	4.46068693094048e-09	-2.3145322680119	-2.39584686544195
GPM6B	38.4248455622623	2	4.53054871396574e-09	-1.16248795930702	4.01592719811349
SFN	38.4112635914302	2	4.56142024152228e-09	-2.68958740096947	-1.74634630563272
PARPBP	38.409127473658	2	4.5662947867342e-09	-1.63455750870315	1.24035308981022
ATP6V0D1	38.3960382390282	2	4.59627735871493e-09	-0.92455725199296	-0.48496507075045
EMP2	38.3960091737092	2	4.59634419414101e-09	-1.19669127187902	-0.274495745406234
CD63	38.3771753233625	2	4.63983207410479e-09	0.451302864723954	-0.131670654101792
TMEM9B	38.3771453793132	2	4.63990157406613e-09	-1.68864121004229	-0.798182042173843
TECR	38.3606538315176	2	4.67831928752105e-09	-0.387650022090777	-0.486061082112503
CASP1	38.3418893246905	2	4.7224190113937e-09	-0.807314335564055	-4.43969875707648
MPPE1	38.3386750779153	2	4.73001460221667e-09	-0.783552499073568	-0.477362595848355
B4GALT1	38.3382679107223	2	4.73097772069053e-09	-0.567492919018343	-0.406698012413902
FAM24B	38.2953468775066	2	4.83360418357393e-09	-2.2457460971318	2.19861760428453
TAF13	38.2793725604067	2	4.87236551105497e-09	-1.22895653348851	-0.4022511151866
TYROBP	38.2104757013212	2	5.0431353537661e-09	0.140567339243736	-2.50873739052876
RNPEPL1	38.2071079715487	2	5.05163444408652e-09	1.26647923031009	-1.50471871545146
PSMA5	38.2059192261918	2	5.05463793043504e-09	-0.976373175107935	-0.257617434255416
SEC11C	38.2051711447757	2	5.05652897331288e-09	0.238015248853711	-0.851832119678152
SLC9A3R1	38.1906586332433	2	5.09335384979437e-09	0.446896014247253	-1.17923203789981
PTX3	38.1647493613254	2	5.15976561477061e-09	2.54870115690748	5.02142203862391
GATA4	38.147708838834	2	5.20391596481318e-09	0.315637671224016	-4.80596652455624
TBC1D19	38.1453629082002	2	5.21002363473855e-09	-3.40815005317916	0.481492534342304
PGGT1B	38.1344721464439	2	5.23847154543233e-09	-1.52872648492503	-0.196676141037178
AIG1	38.1224648483955	2	5.2700160901864e-09	0.529423483322866	-0.82969417918824
PECAM1	38.1041440082904	2	5.31851340745959e-09	2.25774733194387	-0.625265192718163
GOSR2	38.050863550707	2	5.46210399132718e-09	-1.38117665907397	-0.237181346588507
CD36	38.0273937661116	2	5.52657875019236e-09	1.90310731407717	-0.347372833540708
SPRYD3	38.0172599387158	2	5.55465251572684e-09	-0.988603758575442	-1.6652368560264
HMGN5	37.9930133079706	2	5.62240320967078e-09	-1.49860865764634	0.88399909046437
CCNDBP1	37.9727264472187	2	5.67972380238757e-09	-0.921684775289186	-0.749238312503582
CAPZA1	37.9662193824923	2	5.69823310758721e-09	-0.677838111505228	-0.193611824693109
ATG3	37.9224265098471	2	5.8243802003588e-09	-1.10013894981298	-0.44896537998635
MID1IP1	37.9197490946314	2	5.83218251470896e-09	1.45696370713421	-0.69230097560926
GZMB	37.9194317027162	2	5.83310810764459e-09	-0.470729581920663	-3.27259129370445
CPLX1	37.9155601228775	2	5.84441073314679e-09	-6.19768092807521	-1.76702918418766
SPSB1	37.9130112705035	2	5.8518637713334e-09	-2.44565536196684	-1.75200450100025
ATP5D	37.9105746896294	2	5.85899739835583e-09	0.122332173900121	-0.947230282844251
FAM114A1	37.9023552012351	2	5.88312587535e-09	-0.899532906560597	-0.801511941577995
TLN1	37.9016664264519	2	5.88515236543685e-09	0.316309212450707	-0.904620824454499
PPP1CA	37.8812214111833	2	5.94562188371839e-09	-0.887689020046846	-0.437221766857411
MOSPD1	37.8729438863784	2	5.97028038118452e-09	-1.90122040285896	0.709076509493613
GEMIN2	37.8404052114889	2	6.06820738102698e-09	-0.603662181230824	1.48219767212741
RP11-447L10.1	37.8357815691456	2	6.0822521463777e-09	-1.23743008436702	1.32623701286762
RWDD2B	37.8264474757983	2	6.11070472000819e-09	-1.42963405974726	0.325960745124206
AGBL5	37.8189898088342	2	6.13353301481823e-09	0.570883607675481	0.139940276797914
AMDHD1	37.7864004479295	2	6.23429574631018e-09	0.313458039658086	-2.30581912569476
ZNF251	37.782614429209	2	6.24610840826989e-09	0.401523854954915	1.20476122896942
XPNPEP2	37.7746154014591	2	6.27113982965e-09	-2.15793983428596	-3.160289631362
AGTR1	37.762909930722	2	6.30795082834368e-09	-0.859994499641024	-2.76360175785877
ARF6	37.7482585382819	2	6.354330617242e-09	-0.738412087046305	-0.141614323029223
SDHA	37.74198030106	2	6.37430896954783e-09	-0.28607565624007	-0.716895559481472
PHACTR2	37.6899036177432	2	6.54246512521439e-09	-1.16812826438472	-0.0547634431270247
SOCS1	37.6786082801523	2	6.57951937377277e-09	-1.08518686431417	-2.37503868455981
HNRNPA1	37.6098861731148	2	6.80952760845344e-09	0.541054988428764	0.123802931067506
TNFRSF19	37.6089719357544	2	6.81264111790369e-09	1.79908453259301	2.61417206411904
GRPEL1	37.607385104533	2	6.81804845914513e-09	-0.970236802655168	-0.40183515444176
PRPF38A	37.5983184149989	2	6.84902723424585e-09	-0.410425080177843	0.867904504823456
DGKE	37.5922482357887	2	6.86984624742593e-09	-1.67878347973856	-0.494890212361748
NPM1	37.5859706649163	2	6.89144308285705e-09	0.546414762373249	0.149078964439133
LYN	37.5853990728291	2	6.89341284054734e-09	-1.43531996011939	-1.01086571490788
FLNA	37.5655444274742	2	6.96218682705307e-09	1.0253741342724	1.12984314189908
ETS2	37.5640412681287	2	6.96742141759188e-09	-0.977763990026613	-1.46498996360233
COX4I1	37.5625216025254	2	6.97271751448625e-09	0.479445643822386	-0.112004945792952
JAML	37.5353027797385	2	7.06826075447253e-09	1.61046027929766	-7.95914918157488
NAT6	37.5245603456257	2	7.10632808154088e-09	1.17805752014678	-1.98185336084966
C1orf21	37.5114104163956	2	7.15320591648805e-09	-2.41564436919868	-0.239395995316285
DNA2	37.4666863479278	2	7.31496807571119e-09	-0.788583792982246	1.93515799237922
TWIST1	37.4590545585692	2	7.3429344826792e-09	1.83590930460129	7.7079084390516
ATP2A1	37.4348601010769	2	7.43230310629173e-09	-0.972254229975997	3.53818355008561
H1FX	37.432365712614	2	7.44157846455096e-09	1.40961961335685	1.10570842571115
PPP1R1A	37.4271653522203	2	7.46095307757599e-09	-0.266957737169586	-3.91294898372219
HCST	37.4058317203199	2	7.54096363131396e-09	-1.09368812952799	-2.30487543663684
THRAP3	37.389834073654	2	7.60152429890582e-09	-0.791906513473328	-0.0428328556030886
RP11-1021N1.1	37.358166939454	2	7.72284147743107e-09	-5.56859865974712	-5.43076597834579
SHH	37.353555882881	2	7.74066732933676e-09	-0.963549036353608	-2.11652715373926
ITPR2	37.3484967228241	2	7.76027264670631e-09	0.962661535152983	-0.933905336381155
OXT	37.3337634891624	2	7.81765074897578e-09	-2.29032016286778	-2.87307788588171
SNX30	37.3233581265782	2	7.85842946271487e-09	1.15445481482775	0.936734242713011
SNX10	37.3221882970822	2	7.86302734034905e-09	-2.09204662731515	-0.105148057384924
HSPE1-MOB4	37.3204788857071	2	7.86975073996388e-09	0.442159299804381	-0.10128604043468
MAP1LC3B2	37.3167053220521	2	7.88461329559453e-09	-0.879650420706143	0.860098475602191
SEMA4B	37.3162910879953	2	7.88624654468606e-09	-1.32504977313786	-1.97672057519792
LYPD6B	37.3047692748745	2	7.93180954250516e-09	2.79230009687194	8.99169329485589
VCX3B	37.2468827862186	2	8.16473644249527e-09	6.01792814777152	0.659649794744881
SDPR	37.2359021443825	2	8.20968670822708e-09	1.98015823203243	-4.07770322946501
SOSTDC1	37.2336745685261	2	8.21883561208381e-09	-3.79349856896483	3.43617993788446
ITGB3BP	37.2169448021415	2	8.2878736096248e-09	-0.499888012612077	0.761753766380587
LAMB1	37.2125190676705	2	8.30623392289453e-09	-0.0912410285011285	1.18299574235832
PLAG1	37.2109298027293	2	8.31283686331119e-09	1.36585542930788	1.86315533707694
TRIM16	37.1979947333352	2	8.36677471749425e-09	-1.08848976545927	0.828576869509055
ALOX5AP	37.194074383895	2	8.38319114127017e-09	-0.776667531698226	-3.24170221376079
ALCAM	37.17785503535	2	8.45145253780544e-09	0.0984615235034528	-1.82248149897244
SULT1A1	37.1624161455124	2	8.51694548220649e-09	-1.31251402925523	-0.57034524545836
CTH	37.1500989321289	2	8.5695598395219e-09	-1.63851953850311	-0.0816329571441772
LRP5	37.1414548146421	2	8.6066781479488e-09	-0.795965150093661	-2.46338224480936
KIAA1191	37.1293558355656	2	8.65890192880414e-09	-0.753239012330384	-0.60369456972049
FAM213A	37.1267167215327	2	8.67033544960094e-09	0.83401477243688	0.156746127238424
EVA1A	37.1094764103507	2	8.74539807238506e-09	0.663604751890895	-1.63623691212892
EXOSC2	37.0821384543879	2	8.86575945990842e-09	-1.24703658095112	0.541309983410672
IFT27	37.074202271767	2	8.90100948502948e-09	-0.763385046858482	-2.210638676217
ABHD17C	37.0574615731143	2	8.97582674852515e-09	-3.580540508895	-2.05723645995634
RASSF5	37.0506430584719	2	9.00647989521275e-09	-1.96642216948615	-3.2390548557912
S100P	36.9757668520096	2	9.35005672886291e-09	-1.50064811391189	-0.864860086666468
KIAA0753	36.9736531929388	2	9.3599433759195e-09	-2.02494068081633	1.95385273503315
FAM162B	36.9529272480452	2	9.45744449420971e-09	-0.38407891180604	3.54087166324899
LRRC49	36.9407166963551	2	9.51536149873533e-09	0.405828819039372	1.31410949837286
EXTL2	36.9090224491614	2	9.66735369534177e-09	0.25145446187495	1.53115993300863
SLC25A12	36.8903094235269	2	9.75823089000016e-09	-1.16465826291391	3.18485196778926
BCAS2	36.878061720909	2	9.81817216416658e-09	-1.00979026312089	0.239445410998182
PRAMEF8	36.8737107139825	2	9.83955494859856e-09	-9.87692401826888	-21.9672347257961
ARNTL2	36.8677163810677	2	9.86908998967806e-09	-1.37703452757464	-1.44576859748032
PRRT2	36.8378541015532	2	1.00175523432e-08	-6.28995157177768	3.82750222485839
HEY1	36.8300782234047	2	1.00565757943372e-08	-0.371194797442831	3.33525437709638
VCX3A	36.8241052737112	2	1.00866544006095e-08	5.90898617668001	0.37577123799461
HGF	36.8212024114733	2	1.01013051256871e-08	-2.33040553402394	-1.82008869713074
NEK6	36.8102577467056	2	1.01567343424591e-08	-0.827954535753227	-1.69606911708141
TMEM147	36.801092687593	2	1.02033846927085e-08	-1.05221576956929	0.180070585919033
MUC15	36.7920021039118	2	1.02498675103035e-08	0.221347981396634	4.50098879773554
C19orf24	36.7916618305842	2	1.02516115596529e-08	-0.433181828420937	-1.20528104597553
SLC7A10	36.7757710689221	2	1.03333890333346e-08	3.98658216190312	1.29348229327867
PDGFB	36.7725381986214	2	1.03501057724387e-08	2.56728513896173	-2.03745560672272
TCTA	36.7710518085348	2	1.03578007282223e-08	-0.532913739084971	-1.10186536073711
NRP1	36.7337869876459	2	1.05526006821677e-08	-1.39620712432138	-0.441747186630188
SNCG	36.7312392639521	2	1.05660518112671e-08	-1.82725980115061	1.203679075773
ACOT4	36.7138138403159	2	1.06585129611148e-08	-1.8904874783386	-1.9546500451286
RNF103	36.7101811003887	2	1.06778904607197e-08	-0.714869861678372	-1.61716751365462
ACAT1	36.6452416606587	2	1.10302886824343e-08	-0.00293248222544423	-0.870011500891235
CLEC2D	36.6240520082997	2	1.114777392619e-08	0.873515931604611	0.425712217702541
RFC2	36.619755680956	2	1.11717469719608e-08	-0.82095331058847	0.398992030728631
KIAA1210	36.6064131241122	2	1.12465259327621e-08	-0.060780027185077	2.01421641828702
CHPF	36.6054602807677	2	1.12518853123689e-08	-1.16444844034187	-1.81228979559785
AURKB	36.6040786967427	2	1.12596606482995e-08	-0.984784079661853	1.61409645570463
ANGPT1	36.5904874593203	2	1.13364376774783e-08	-0.332455838974032	1.58943033350111
EXOSC6	36.5734791825143	2	1.14332553424745e-08	-0.956060261982646	0.645319321545406
DRAP1	36.5715535048831	2	1.14442690879457e-08	0.0959543334342776	-0.917122890522271
ERAP1	36.5569753048912	2	1.1527992227478e-08	-0.934770119682443	-1.32172751974804
PAQR8	36.5089598893417	2	1.18081018296579e-08	-3.82677344995324	2.18804277749945
LRRC75A	36.4947516770572	2	1.18922864889015e-08	0.216168729571613	0.573205498548816
FOXO1	36.4753704299222	2	1.20080904109088e-08	-1.47576219344294	-0.991226377833374
FMNL3	36.4530220282016	2	1.21430236976749e-08	0.865865742374913	2.24982716746939
ACOX3	36.4149841376288	2	1.23761814130319e-08	-2.28890354721328	-2.34013511492224
AMY2A	36.4042161230145	2	1.24429945236315e-08	-1.63872103895998	-6.18108262798712
MNAT1	36.4039171259094	2	1.24448549243539e-08	-0.627190219300192	1.27913646479133
JUND	36.3988283082366	2	1.24765600073573e-08	0.610588962997191	-0.160993652523424
NOVA1	36.3778341004576	2	1.26082175810893e-08	-5.31166480407959	3.10650301495668
RUFY2	36.3610530290741	2	1.27144522688027e-08	0.232172173074716	0.86855763006439
RNF122	36.3321565824381	2	1.28994870340904e-08	1.50799096796959	1.8871290989854
C7orf55-LUC7L2	36.3252668936797	2	1.2944000427062e-08	0.869538905472562	0.517228356596397
TSPAN12	36.3205057130468	2	1.29748514154926e-08	-1.62340120961699	-0.605359073801296
RASSF7	36.3177234007247	2	1.29929140779694e-08	-0.182246838558317	-2.43717397661732
SMIM15	36.3038590508933	2	1.30832961131588e-08	-1.16499520063953	-0.780822247260263
NLRP11	36.2797669731929	2	1.32418510601084e-08	-7.02538627739443	-5.13829412519363
SAMD9	36.2654696973615	2	1.33368514010357e-08	-0.294842981043325	-4.57663363196099
COPS8	36.2647989215856	2	1.33413251557357e-08	-1.0602116862644	0.325303297058317
LGMN	36.227033233675	2	1.35956409463844e-08	-0.927759608723927	-0.357165727116907
SLC22A23	36.2185586676682	2	1.36533717665088e-08	-0.436772568341112	-1.83406229549739
RTKN2	36.1983394587584	2	1.37921020160192e-08	0.00926940814495115	2.70300706932597
[truncated: 17,745 more rows]
