# Supplementary material for: The Prognostic Model Based on Tumor Cell Evolution Trajectory Reveals a Different Risk Group of Hepatocellular Carcinoma
Source: Front Cell Dev Biol. 2021 Sep 29;9:737723. doi: 10.3389/fcell.2021.737723 (PMC8511531; doi:10.3389/fcell.2021.737723)
Supplement: Supplementary file 2 [file Data_Sheet_2.CSV]

	results.Hugo_Symbol	results.LowRISK	results.HighRISK	results.pval	results.or	results.ci.up	results.ci.low	results.adjPval	SampleSummary.Cohort	SampleSummary.SampleSize
1	TP53	37	65	3.64077697982967e-08	0.25731316295303	0.430096113397679	0.152035329934096	2.41019436064724e-05	LowRISK	197
2	OBSCN	11	25	0.000487893699641799	0.266055936191268	0.586110669514047	0.113557026208755	0.161492814581435	HighRISK	137
3	RB1	4	15	0.00110733451031052	0.169438225146315	0.548234505554395	0.0399992499451585	0.235799258995852	LowRISK	197
4	KIAA1551	0	7	0.00178096117066353	0	0.468579998984954	0	0.235799258995852	HighRISK	137
5	NLRP2	0	7	0.00178096117066353	0	0.468579998984954	0	0.235799258995852	LowRISK	197
6	DNAH10	3	12	0.00232013079169375	0.161922090372393	0.616265764842783	0.028769239758568	0.255987764016877	HighRISK	137
7	ANO9	0	6	0.00445920048837892	0	0.577339441082508	0	0.272504194154869	LowRISK	197
8	CCDC129	0	6	0.00445920048837892	0	0.577339441082508	0	0.272504194154869	HighRISK	137
9	KIAA0100	0	6	0.00445920048837892	0	0.577339441082508	0	0.272504194154869	LowRISK	197
10	DNAH8	4	12	0.00737482285024843	0.216868804752939	0.73609553868546	0.0498711851222963	0.272504194154869	HighRISK	137
11	KPRP	1	7	0.00929149772829354	0.0953302060410762	0.755921659954432	0.0020968732308478	0.272504194154869	LowRISK	197
12	PLA2R1	1	7	0.00929149772829354	0.0953302060410762	0.755921659954432	0.0020968732308478	0.272504194154869	HighRISK	137
13	PLXNB3	1	7	0.00929149772829354	0.0953302060410762	0.755921659954432	0.0020968732308478	0.272504194154869	LowRISK	197
14	TLN1	1	7	0.00929149772829354	0.0953302060410762	0.755921659954432	0.0020968732308478	0.272504194154869	HighRISK	137
15	TDRD5	3	10	0.00932830149952818	0.197321395775961	0.785906310563245	0.0342197683903522	0.272504194154869	LowRISK	197
16	ABCG5	0	5	0.0111142193990657	0	0.746418205252307	0	0.272504194154869	HighRISK	137
17	ADRA1D	0	5	0.0111142193990657	0	0.746418205252307	0	0.272504194154869	LowRISK	197
18	ASAH2	0	5	0.0111142193990657	0	0.746418205252307	0	0.272504194154869	HighRISK	137
19	DAB2IP	0	5	0.0111142193990657	0	0.746418205252307	0	0.272504194154869	LowRISK	197
20	DDX60L	0	5	0.0111142193990657	0	0.746418205252307	0	0.272504194154869	HighRISK	137
21	DTX3	0	5	0.0111142193990657	0	0.746418205252307	0	0.272504194154869	LowRISK	197
22	MPO	0	5	0.0111142193990657	0	0.746418205252307	0	0.272504194154869	HighRISK	137
23	NUMA1	0	5	0.0111142193990657	0	0.746418205252307	0	0.272504194154869	LowRISK	197
24	PLXND1	0	5	0.0111142193990657	0	0.746418205252307	0	0.272504194154869	HighRISK	137
25	SLCO6A1	0	5	0.0111142193990657	0	0.746418205252307	0	0.272504194154869	LowRISK	197
26	TTC21A	0	5	0.0111142193990657	0	0.746418205252307	0	0.272504194154869	HighRISK	137
27	ZNF98	0	5	0.0111142193990657	0	0.746418205252307	0	0.272504194154869	LowRISK	197
28	NLRP12	9	0	0.0121321759640343	Inf	Inf	1.40688414745913	0.27694829269623	HighRISK	137
29	PCDHA5	9	0	0.0121321759640343	Inf	Inf	1.40688414745913	0.27694829269623	LowRISK	197
30	CNGA3	2	8	0.0180484288499864	0.166224422324671	0.851209403441564	0.016930320364565	0.339748932331809	HighRISK	137
31	CLTCL1	1	6	0.0205286363946712	0.112048242303845	0.939645580759181	0.00241471477873022	0.339748932331809	LowRISK	197
32	COL3A1	1	6	0.0205286363946712	0.112048242303845	0.939645580759181	0.00241471477873022	0.339748932331809	HighRISK	137
33	DIP2C	1	6	0.0205286363946712	0.112048242303845	0.939645580759181	0.00241471477873022	0.339748932331809	LowRISK	197
34	DNAH3	1	6	0.0205286363946712	0.112048242303845	0.939645580759181	0.00241471477873022	0.339748932331809	HighRISK	137
35	IDH1	1	6	0.0205286363946712	0.112048242303845	0.939645580759181	0.00241471477873022	0.339748932331809	LowRISK	197
36	SNTG2	1	6	0.0205286363946712	0.112048242303845	0.939645580759181	0.00241471477873022	0.339748932331809	HighRISK	137
37	STXBP3	1	6	0.0205286363946712	0.112048242303845	0.939645580759181	0.00241471477873022	0.339748932331809	LowRISK	197
38	SVIL	1	6	0.0205286363946712	0.112048242303845	0.939645580759181	0.00241471477873022	0.339748932331809	HighRISK	137
39	TECTA	1	6	0.0205286363946712	0.112048242303845	0.939645580759181	0.00241471477873022	0.339748932331809	LowRISK	197
40	ZNF835	1	6	0.0205286363946712	0.112048242303845	0.939645580759181	0.00241471477873022	0.339748932331809	HighRISK	137
41	ATP10A	8	0	0.0230926685947517	Inf	Inf	1.21109744663004	0.363984443088705	LowRISK	197
42	DENND4A	8	0	0.0230926685947517	Inf	Inf	1.21109744663004	0.363984443088705	HighRISK	137
43	PLXNA4	4	10	0.0248857283717164	0.264267152588286	0.940938891618198	0.0592232285417234	0.38305296170572	LowRISK	197
44	DYNC2H1	13	2	0.030478171555823	4.75165868112421	44.0669372402165	1.04918492770882	0.38305296170572	HighRISK	137
45	CSMD2	3	9	0.0318002523249321	0.220909979665945	0.906969225379514	0.0377583706602013	0.38305296170572	LowRISK	197
46	TSC2	3	9	0.0318002523249321	0.220909979665945	0.906969225379514	0.0377583706602013	0.38305296170572	HighRISK	137
47	FCGBP	5	11	0.0340988710102677	0.299389428255652	0.961855387571903	0.079618433351165	0.38305296170572	LowRISK	197
48	KANK1	2	7	0.0353549393078718	0.191381998796254	1.0260561826176	0.0191204635073254	0.38305296170572	HighRISK	137
49	PTPRZ1	2	7	0.0353549393078718	0.191381998796254	1.0260561826176	0.0191204635073254	0.38305296170572	LowRISK	197
50	FAT3	10	16	0.0366418811278428	0.405541353773984	0.986772074772632	0.158891966231561	0.38305296170572	HighRISK	137
51	CHSY3	7	0	0.0442811778332598	Inf	Inf	1.01808251948014	0.38305296170572	LowRISK	197
52	KIAA1199	7	0	0.0442811778332598	Inf	Inf	1.01808251948014	0.38305296170572	HighRISK	137
53	ASAP1	1	5	0.0443893139524992	0.135448188047452	1.22972432875529	0.00283873832487012	0.38305296170572	LowRISK	197
54	ATP1A2	1	5	0.0443893139524992	0.135448188047452	1.22972432875529	0.00283873832487012	0.38305296170572	HighRISK	137
55	CDH11	1	5	0.0443893139524992	0.135448188047452	1.22972432875529	0.00283873832487012	0.38305296170572	LowRISK	197
56	CHST3	1	5	0.0443893139524992	0.135448188047452	1.22972432875529	0.00283873832487012	0.38305296170572	HighRISK	137
57	CLCN1	1	5	0.0443893139524992	0.135448188047452	1.22972432875529	0.00283873832487012	0.38305296170572	LowRISK	197
58	CNTNAP3	1	5	0.0443893139524992	0.135448188047452	1.22972432875529	0.00283873832487012	0.38305296170572	HighRISK	137
59	FAM160A1	1	5	0.0443893139524992	0.135448188047452	1.22972432875529	0.00283873832487012	0.38305296170572	LowRISK	197
60	HIP1	1	5	0.0443893139524992	0.135448188047452	1.22972432875529	0.00283873832487012	0.38305296170572	HighRISK	137
61	HIVEP1	1	5	0.0443893139524992	0.135448188047452	1.22972432875529	0.00283873832487012	0.38305296170572	LowRISK	197
62	KIAA1549L	1	5	0.0443893139524992	0.135448188047452	1.22972432875529	0.00283873832487012	0.38305296170572	HighRISK	137
63	KIF21B	1	5	0.0443893139524992	0.135448188047452	1.22972432875529	0.00283873832487012	0.38305296170572	LowRISK	197
64	KLHL33	1	5	0.0443893139524992	0.135448188047452	1.22972432875529	0.00283873832487012	0.38305296170572	HighRISK	137
65	MAP4K2	1	5	0.0443893139524992	0.135448188047452	1.22972432875529	0.00283873832487012	0.38305296170572	LowRISK	197
66	MCM10	1	5	0.0443893139524992	0.135448188047452	1.22972432875529	0.00283873832487012	0.38305296170572	HighRISK	137
67	MISP	1	5	0.0443893139524992	0.135448188047452	1.22972432875529	0.00283873832487012	0.38305296170572	LowRISK	197
68	MYO3B	1	5	0.0443893139524992	0.135448188047452	1.22972432875529	0.00283873832487012	0.38305296170572	HighRISK	137
69	OR2T4	1	5	0.0443893139524992	0.135448188047452	1.22972432875529	0.00283873832487012	0.38305296170572	LowRISK	197
70	OVCH1	1	5	0.0443893139524992	0.135448188047452	1.22972432875529	0.00283873832487012	0.38305296170572	HighRISK	137
71	PIKFYVE	1	5	0.0443893139524992	0.135448188047452	1.22972432875529	0.00283873832487012	0.38305296170572	LowRISK	197
72	PPP1R3A	1	5	0.0443893139524992	0.135448188047452	1.22972432875529	0.00283873832487012	0.38305296170572	HighRISK	137
73	RPS6KA6	1	5	0.0443893139524992	0.135448188047452	1.22972432875529	0.00283873832487012	0.38305296170572	LowRISK	197
74	SEZ6L2	1	5	0.0443893139524992	0.135448188047452	1.22972432875529	0.00283873832487012	0.38305296170572	HighRISK	137
75	SLC4A10	1	5	0.0443893139524992	0.135448188047452	1.22972432875529	0.00283873832487012	0.38305296170572	LowRISK	197
76	TGFBRAP1	1	5	0.0443893139524992	0.135448188047452	1.22972432875529	0.00283873832487012	0.38305296170572	HighRISK	137
77	PCDH7	4	9	0.0445544985669795	0.295847577202348	1.08748601816209	0.0651921460578345	0.38305296170572	LowRISK	197
78	JAK1	9	1	0.0517769533658148	6.484630088521	287.06737665935	0.880571964192303	0.439440296514992	HighRISK	137
79	LRP1B	13	18	0.054637438597886	0.468184481425883	1.05330719637105	0.202720706701797	0.448683276850332	LowRISK	197
80	SDK1	7	12	0.0546632757398362	0.384900560335254	1.09436292367029	0.12478602045417	0.448683276850332	HighRISK	137
81	ADAMTS19	3	8	0.0562548519313861	0.25038447873271	1.06776392596015	0.0420094272428851	0.448683276850332	LowRISK	197
82	KIF19	3	8	0.0562548519313861	0.25038447873271	1.06776392596015	0.0420094272428851	0.448683276850332	HighRISK	137
83	RANBP2	3	8	0.0562548519313861	0.25038447873271	1.06776392596015	0.0420094272428851	0.448683276850332	LowRISK	197
84	SPEG	5	10	0.0574656081187308	0.331843517218742	1.09551264221727	0.0869115150367208	0.452883721126188	HighRISK	137
85	DOCK2	8	13	0.0647141547286264	0.404870865789833	1.08953149397435	0.141095024123365	0.477868731590703	LowRISK	197
86	AFF2	2	6	0.0680412232602626	0.224909600676446	1.2823861003322	0.0218825590189665	0.477868731590703	HighRISK	137
87	ANK1	2	6	0.0680412232602626	0.224909600676446	1.2823861003322	0.0218825590189665	0.477868731590703	LowRISK	197
88	ANKRD11	2	6	0.0680412232602626	0.224909600676446	1.2823861003322	0.0218825590189665	0.477868731590703	HighRISK	137
89	ATP8A2	2	6	0.0680412232602626	0.224909600676446	1.2823861003322	0.0218825590189665	0.477868731590703	LowRISK	197
90	CNTLN	2	6	0.0680412232602626	0.224909600676446	1.2823861003322	0.0218825590189665	0.477868731590703	HighRISK	137
91	IGSF9B	2	6	0.0680412232602626	0.224909600676446	1.2823861003322	0.0218825590189665	0.477868731590703	LowRISK	197
92	MCTP2	2	6	0.0680412232602626	0.224909600676446	1.2823861003322	0.0218825590189665	0.477868731590703	HighRISK	137
93	OR51G1	2	6	0.0680412232602626	0.224909600676446	1.2823861003322	0.0218825590189665	0.477868731590703	LowRISK	197
94	RBMXL3	2	6	0.0680412232602626	0.224909600676446	1.2823861003322	0.0218825590189665	0.477868731590703	HighRISK	137
95	CACNA1E	12	16	0.074651421531143	0.491612890616174	1.15149200835318	0.204488314578617	0.477868731590703	LowRISK	197
96	ADAMTS13	5	0	0.0810090779211251	Inf	Inf	0.642072400679655	0.477868731590703	HighRISK	137
97	ARHGEF15	5	0	0.0810090779211251	Inf	Inf	0.642072400679655	0.477868731590703	LowRISK	197
98	ASXL2	5	0	0.0810090779211251	Inf	Inf	0.642072400679655	0.477868731590703	HighRISK	137
99	CADPS2	5	0	0.0810090779211251	Inf	Inf	0.642072400679655	0.477868731590703	LowRISK	197
100	CHRNA7	5	0	0.0810090779211251	Inf	Inf	0.642072400679655	0.477868731590703	HighRISK	137
101	COL5A3	5	0	0.0810090779211251	Inf	Inf	0.642072400679655	0.477868731590703	LowRISK	197
102	EFNB2	5	0	0.0810090779211251	Inf	Inf	0.642072400679655	0.477868731590703	HighRISK	137
103	EPHA2	5	0	0.0810090779211251	Inf	Inf	0.642072400679655	0.477868731590703	LowRISK	197
104	FURIN	5	0	0.0810090779211251	Inf	Inf	0.642072400679655	0.477868731590703	HighRISK	137
105	GNAS	5	0	0.0810090779211251	Inf	Inf	0.642072400679655	0.477868731590703	LowRISK	197
106	GRM5	5	0	0.0810090779211251	Inf	Inf	0.642072400679655	0.477868731590703	HighRISK	137
107	KCTD16	5	0	0.0810090779211251	Inf	Inf	0.642072400679655	0.477868731590703	LowRISK	197
108	LDOC1L	5	0	0.0810090779211251	Inf	Inf	0.642072400679655	0.477868731590703	HighRISK	137
109	MSH6	5	0	0.0810090779211251	Inf	Inf	0.642072400679655	0.477868731590703	LowRISK	197
110	PCDHB12	5	0	0.0810090779211251	Inf	Inf	0.642072400679655	0.477868731590703	HighRISK	137
111	PROSER1	5	0	0.0810090779211251	Inf	Inf	0.642072400679655	0.477868731590703	LowRISK	197
112	CDH9	11	2	0.081881826796781	3.97859105732538	37.554663645089	0.847825750434819	0.477868731590703	HighRISK	137
113	C5	6	0	0.0851790186219078	Inf	Inf	0.828226963596684	0.477868731590703	LowRISK	197
114	CUX1	6	0	0.0851790186219078	Inf	Inf	0.828226963596684	0.477868731590703	HighRISK	137
115	NBEAL1	6	0	0.0851790186219078	Inf	Inf	0.828226963596684	0.477868731590703	LowRISK	197
116	RAI14	6	0	0.0851790186219078	Inf	Inf	0.828226963596684	0.477868731590703	HighRISK	137
117	TTI2	6	0	0.0851790186219078	Inf	Inf	0.828226963596684	0.477868731590703	LowRISK	197
118	ZNF7	6	0	0.0851790186219078	Inf	Inf	0.828226963596684	0.477868731590703	HighRISK	137
119	HECW2	8	1	0.0875538462966538	5.73454422283873	256.991150735332	0.754044218064557	0.479013605358552	LowRISK	197
120	SAMD9	8	1	0.0875538462966538	5.73454422283873	256.991150735332	0.754044218064557	0.479013605358552	HighRISK	137
121	TENM1	8	1	0.0875538462966538	5.73454422283873	256.991150735332	0.754044218064557	0.479013605358552	LowRISK	197
122	ABCB5	3	7	0.0982224800534899	0.288261554956742	1.29092428329103	0.0472500980089021	0.504056448026437	HighRISK	137
123	CDH7	3	7	0.0982224800534899	0.288261554956742	1.29092428329103	0.0472500980089021	0.504056448026437	LowRISK	197
124	CELSR3	3	7	0.0982224800534899	0.288261554956742	1.29092428329103	0.0472500980089021	0.504056448026437	HighRISK	137
125	ELTD1	3	7	0.0982224800534899	0.288261554956742	1.29092428329103	0.0472500980089021	0.504056448026437	LowRISK	197
126	LAMA5	3	7	0.0982224800534899	0.288261554956742	1.29092428329103	0.0472500980089021	0.504056448026437	HighRISK	137
127	MYH6	3	7	0.0982224800534899	0.288261554956742	1.29092428329103	0.0472500980089021	0.504056448026437	LowRISK	197
128	SAGE1	3	7	0.0982224800534899	0.288261554956742	1.29092428329103	0.0472500980089021	0.504056448026437	HighRISK	137
129	USP34	3	7	0.0982224800534899	0.288261554956742	1.29092428329103	0.0472500980089021	0.504056448026437	LowRISK	197
130	SYNE1	6	10	0.11540621023803	0.400076945921342	1.25034247562758	0.116460804810896	0.529329957980666	HighRISK	137
131	ARHGEF10L	2	5	0.127793549285658	0.271821052978115	1.69023686939598	0.025523972347673	0.529329957980666	LowRISK	197
132	ARHGEF12	2	5	0.127793549285658	0.271821052978115	1.69023686939598	0.025523972347673	0.529329957980666	HighRISK	137
133	ASPM	2	5	0.127793549285658	0.271821052978115	1.69023686939598	0.025523972347673	0.529329957980666	LowRISK	197
134	ATRNL1	2	5	0.127793549285658	0.271821052978115	1.69023686939598	0.025523972347673	0.529329957980666	HighRISK	137
135	BEND3	2	5	0.127793549285658	0.271821052978115	1.69023686939598	0.025523972347673	0.529329957980666	LowRISK	197
136	C10orf90	2	5	0.127793549285658	0.271821052978115	1.69023686939598	0.025523972347673	0.529329957980666	HighRISK	137
137	CPAMD8	2	5	0.127793549285658	0.271821052978115	1.69023686939598	0.025523972347673	0.529329957980666	LowRISK	197
138	GPR63	2	5	0.127793549285658	0.271821052978115	1.69023686939598	0.025523972347673	0.529329957980666	HighRISK	137
139	GRIN3A	2	5	0.127793549285658	0.271821052978115	1.69023686939598	0.025523972347673	0.529329957980666	LowRISK	197
140	INTS1	2	5	0.127793549285658	0.271821052978115	1.69023686939598	0.025523972347673	0.529329957980666	HighRISK	137
141	ITGAD	2	5	0.127793549285658	0.271821052978115	1.69023686939598	0.025523972347673	0.529329957980666	LowRISK	197
142	JAK3	2	5	0.127793549285658	0.271821052978115	1.69023686939598	0.025523972347673	0.529329957980666	HighRISK	137
143	JARID2	2	5	0.127793549285658	0.271821052978115	1.69023686939598	0.025523972347673	0.529329957980666	LowRISK	197
144	KANSL1	2	5	0.127793549285658	0.271821052978115	1.69023686939598	0.025523972347673	0.529329957980666	HighRISK	137
145	KIAA0368	2	5	0.127793549285658	0.271821052978115	1.69023686939598	0.025523972347673	0.529329957980666	LowRISK	197
146	LGR6	2	5	0.127793549285658	0.271821052978115	1.69023686939598	0.025523972347673	0.529329957980666	HighRISK	137
147	LRRK1	2	5	0.127793549285658	0.271821052978115	1.69023686939598	0.025523972347673	0.529329957980666	LowRISK	197
148	MACC1	2	5	0.127793549285658	0.271821052978115	1.69023686939598	0.025523972347673	0.529329957980666	HighRISK	137
149	MAP3K4	2	5	0.127793549285658	0.271821052978115	1.69023686939598	0.025523972347673	0.529329957980666	LowRISK	197
150	MCM7	2	5	0.127793549285658	0.271821052978115	1.69023686939598	0.025523972347673	0.529329957980666	HighRISK	137
151	MLXIPL	2	5	0.127793549285658	0.271821052978115	1.69023686939598	0.025523972347673	0.529329957980666	LowRISK	197
152	NOS3	2	5	0.127793549285658	0.271821052978115	1.69023686939598	0.025523972347673	0.529329957980666	HighRISK	137
153	NXF3	2	5	0.127793549285658	0.271821052978115	1.69023686939598	0.025523972347673	0.529329957980666	LowRISK	197
154	PDZRN3	2	5	0.127793549285658	0.271821052978115	1.69023686939598	0.025523972347673	0.529329957980666	HighRISK	137
155	TLR8	2	5	0.127793549285658	0.271821052978115	1.69023686939598	0.025523972347673	0.529329957980666	LowRISK	197
156	TSC1	2	5	0.127793549285658	0.271821052978115	1.69023686939598	0.025523972347673	0.529329957980666	HighRISK	137
157	UBR2	2	5	0.127793549285658	0.271821052978115	1.69023686939598	0.025523972347673	0.529329957980666	LowRISK	197
158	VCAN	2	5	0.127793549285658	0.271821052978115	1.69023686939598	0.025523972347673	0.529329957980666	HighRISK	137
159	ZSWIM6	2	5	0.127793549285658	0.271821052978115	1.69023686939598	0.025523972347673	0.529329957980666	LowRISK	197
160	KIAA0947	10	2	0.132357263112611	3.59820518278213	34.2992894874005	0.749227329432701	0.529329957980666	HighRISK	137
161	MUC2	10	2	0.132357263112611	3.59820518278213	34.2992894874005	0.749227329432701	0.529329957980666	LowRISK	197
162	MYO18B	4	7	0.132732285535937	0.386021945878124	1.55419583226515	0.0811815207598548	0.529329957980666	HighRISK	137
163	NLGN1	4	7	0.132732285535937	0.386021945878124	1.55419583226515	0.0811815207598548	0.529329957980666	LowRISK	197
164	SMARCA4	4	7	0.132732285535937	0.386021945878124	1.55419583226515	0.0811815207598548	0.529329957980666	HighRISK	137
165	ZNF208	4	7	0.132732285535937	0.386021945878124	1.55419583226515	0.0811815207598548	0.529329957980666	LowRISK	197
166	ZNF831	4	7	0.132732285535937	0.386021945878124	1.55419583226515	0.0811815207598548	0.529329957980666	HighRISK	137
167	NBEA	7	10	0.136563250910314	0.468983936108064	1.40580492857985	0.147368378937464	0.541346539536695	LowRISK	197
168	HERC2	14	4	0.138186335154399	2.53737096436554	10.8268771980519	0.773947102591111	0.544519963525074	HighRISK	137
169	ATP8A1	7	1	0.147652187837305	4.99228868515911	227.223373996217	0.629625973672534	0.571612563440328	LowRISK	197
170	DOCK1	7	1	0.147652187837305	4.99228868515911	227.223373996217	0.629625973672534	0.571612563440328	HighRISK	137
171	LAMA3	7	1	0.147652187837305	4.99228868515911	227.223373996217	0.629625973672534	0.571612563440328	LowRISK	197
172	DNAH17	5	8	0.153833381088254	0.421037618386795	1.4974387199452	0.105895638108189	0.575354227573018	HighRISK	137
173	DST	5	8	0.153833381088254	0.421037618386795	1.4974387199452	0.105895638108189	0.575354227573018	LowRISK	197
174	LPHN3	5	8	0.153833381088254	0.421037618386795	1.4974387199452	0.105895638108189	0.575354227573018	HighRISK	137
175	LRRK2	5	8	0.153833381088254	0.421037618386795	1.4974387199452	0.105895638108189	0.575354227573018	LowRISK	197
176	SETD2	5	8	0.153833381088254	0.421037618386795	1.4974387199452	0.105895638108189	0.575354227573018	HighRISK	137
177	ZFHX4	5	8	0.153833381088254	0.421037618386795	1.4974387199452	0.105895638108189	0.575354227573018	LowRISK	197
178	ADAM12	3	6	0.168213062490899	0.338739343590371	1.61940386533677	0.0538731731466605	0.583021190413481	HighRISK	137
179	ALK	3	6	0.168213062490899	0.338739343590371	1.61940386533677	0.0538731731466605	0.583021190413481	LowRISK	197
180	ARID1B	3	6	0.168213062490899	0.338739343590371	1.61940386533677	0.0538731731466605	0.583021190413481	HighRISK	137
181	CARD11	3	6	0.168213062490899	0.338739343590371	1.61940386533677	0.0538731731466605	0.583021190413481	LowRISK	197
182	COL9A1	3	6	0.168213062490899	0.338739343590371	1.61940386533677	0.0538731731466605	0.583021190413481	HighRISK	137
183	EGFLAM	3	6	0.168213062490899	0.338739343590371	1.61940386533677	0.0538731731466605	0.583021190413481	LowRISK	197
184	GCN1L1	3	6	0.168213062490899	0.338739343590371	1.61940386533677	0.0538731731466605	0.583021190413481	HighRISK	137
185	HUWE1	3	6	0.168213062490899	0.338739343590371	1.61940386533677	0.0538731731466605	0.583021190413481	LowRISK	197
186	PAK7	3	6	0.168213062490899	0.338739343590371	1.61940386533677	0.0538731731466605	0.583021190413481	HighRISK	137
187	POTEH	3	6	0.168213062490899	0.338739343590371	1.61940386533677	0.0538731731466605	0.583021190413481	LowRISK	197
188	SEMA3A	3	6	0.168213062490899	0.338739343590371	1.61940386533677	0.0538731731466605	0.583021190413481	HighRISK	137
189	SHANK1	3	6	0.168213062490899	0.338739343590371	1.61940386533677	0.0538731731466605	0.583021190413481	LowRISK	197
190	VPS13A	3	6	0.168213062490899	0.338739343590371	1.61940386533677	0.0538731731466605	0.583021190413481	HighRISK	137
191	ZFPM2	3	6	0.168213062490899	0.338739343590371	1.61940386533677	0.0538731731466605	0.583021190413481	LowRISK	197
192	CUBN	10	12	0.187687574673504	0.558062962983875	1.45774816468986	0.209013928956174	0.64713111684302	HighRISK	137
193	CDH18	8	2	0.207438654676172	2.84938701744245	27.9669126750719	0.556534081039607	0.690072308520733	LowRISK	197
194	EEF1A1	8	2	0.207438654676172	2.84938701744245	27.9669126750719	0.556534081039607	0.690072308520733	HighRISK	137
195	PLA2G4A	8	2	0.207438654676172	2.84938701744245	27.9669126750719	0.556534081039607	0.690072308520733	LowRISK	197
196	PTCHD2	8	2	0.207438654676172	2.84938701744245	27.9669126750719	0.556534081039607	0.690072308520733	HighRISK	137
197	RASA1	8	2	0.207438654676172	2.84938701744245	27.9669126750719	0.556534081039607	0.690072308520733	LowRISK	197
198	TCHH	8	2	0.207438654676172	2.84938701744245	27.9669126750719	0.556534081039607	0.690072308520733	HighRISK	137
199	ZNF804B	8	2	0.207438654676172	2.84938701744245	27.9669126750719	0.556534081039607	0.690072308520733	LowRISK	197
200	FREM2	8	10	0.223393261208795	0.538610400094669	1.56218727300422	0.179409585820257	0.725238418132004	HighRISK	137
201	LAMA1	8	10	0.223393261208795	0.538610400094669	1.56218727300422	0.179409585820257	0.725238418132004	LowRISK	197
202	WDR87	9	11	0.241615499198064	0.549388100901913	1.50576735421189	0.195077459896694	0.725238418132004	HighRISK	137
203	DCC	5	7	0.242030164801862	0.484704863544614	1.81764779468802	0.118610098984078	0.725238418132004	LowRISK	197
204	DHX9	5	7	0.242030164801862	0.484704863544614	1.81764779468802	0.118610098984078	0.725238418132004	HighRISK	137
205	ROBO2	5	7	0.242030164801862	0.484704863544614	1.81764779468802	0.118610098984078	0.725238418132004	LowRISK	197
206	SI	5	7	0.242030164801862	0.484704863544614	1.81764779468802	0.118610098984078	0.725238418132004	HighRISK	137
207	CFB	6	1	0.247053691901398	4.25773070827559	197.759360854845	0.507699329290276	0.725238418132004	LowRISK	197
208	FAM179A	6	1	0.247053691901398	4.25773070827559	197.759360854845	0.507699329290276	0.725238418132004	HighRISK	137
209	FCRL5	6	1	0.247053691901398	4.25773070827559	197.759360854845	0.507699329290276	0.725238418132004	LowRISK	197
210	FLNC	6	1	0.247053691901398	4.25773070827559	197.759360854845	0.507699329290276	0.725238418132004	HighRISK	137
211	GRIP1	6	1	0.247053691901398	4.25773070827559	197.759360854845	0.507699329290276	0.725238418132004	LowRISK	197
212	HCN1	6	1	0.247053691901398	4.25773070827559	197.759360854845	0.507699329290276	0.725238418132004	HighRISK	137
213	KMT2E	6	1	0.247053691901398	4.25773070827559	197.759360854845	0.507699329290276	0.725238418132004	LowRISK	197
214	MAGEL2	6	1	0.247053691901398	4.25773070827559	197.759360854845	0.507699329290276	0.725238418132004	HighRISK	137
215	MIA3	6	1	0.247053691901398	4.25773070827559	197.759360854845	0.507699329290276	0.725238418132004	LowRISK	197
216	MICAL3	6	1	0.247053691901398	4.25773070827559	197.759360854845	0.507699329290276	0.725238418132004	HighRISK	137
217	PCDHA8	6	1	0.247053691901398	4.25773070827559	197.759360854845	0.507699329290276	0.725238418132004	LowRISK	197
218	RUNX1T1	6	1	0.247053691901398	4.25773070827559	197.759360854845	0.507699329290276	0.725238418132004	HighRISK	137
219	SLC44A5	6	1	0.247053691901398	4.25773070827559	197.759360854845	0.507699329290276	0.725238418132004	LowRISK	197
220	SORL1	6	1	0.247053691901398	4.25773070827559	197.759360854845	0.507699329290276	0.725238418132004	HighRISK	137
221	UMODL1	6	1	0.247053691901398	4.25773070827559	197.759360854845	0.507699329290276	0.725238418132004	LowRISK	197
222	ZNF135	6	1	0.247053691901398	4.25773070827559	197.759360854845	0.507699329290276	0.725238418132004	HighRISK	137
223	FMN2	10	3	0.252641014637729	2.383020495279	13.7291916861264	0.598474710689775	0.725238418132004	LowRISK	197
224	EPHA4	6	8	0.268776139257628	0.50759638745065	1.71285448813987	0.141610121160303	0.725238418132004	HighRISK	137
225	MUC4	6	8	0.268776139257628	0.50759638745065	1.71285448813987	0.141610121160303	0.725238418132004	LowRISK	197
226	VWDE	6	8	0.268776139257628	0.50759638745065	1.71285448813987	0.141610121160303	0.725238418132004	HighRISK	137
227	ANKRD26	3	5	0.280454735712678	0.409363390834511	2.14481448436993	0.0625073962435575	0.725238418132004	LowRISK	197
228	B4GALNT3	3	5	0.280454735712678	0.409363390834511	2.14481448436993	0.0625073962435575	0.725238418132004	HighRISK	137
229	CENPE	3	5	0.280454735712678	0.409363390834511	2.14481448436993	0.0625073962435575	0.725238418132004	LowRISK	197
230	CHD5	3	5	0.280454735712678	0.409363390834511	2.14481448436993	0.0625073962435575	0.725238418132004	HighRISK	137
231	CLSTN2	3	5	0.280454735712678	0.409363390834511	2.14481448436993	0.0625073962435575	0.725238418132004	LowRISK	197
232	COBLL1	3	5	0.280454735712678	0.409363390834511	2.14481448436993	0.0625073962435575	0.725238418132004	HighRISK	137
233	DMXL1	3	5	0.280454735712678	0.409363390834511	2.14481448436993	0.0625073962435575	0.725238418132004	LowRISK	197
234	DOCK10	3	5	0.280454735712678	0.409363390834511	2.14481448436993	0.0625073962435575	0.725238418132004	HighRISK	137
235	DYNC1H1	3	5	0.280454735712678	0.409363390834511	2.14481448436993	0.0625073962435575	0.725238418132004	LowRISK	197
236	DYSF	3	5	0.280454735712678	0.409363390834511	2.14481448436993	0.0625073962435575	0.725238418132004	HighRISK	137
237	FBXL7	3	5	0.280454735712678	0.409363390834511	2.14481448436993	0.0625073962435575	0.725238418132004	LowRISK	197
238	FER1L6	3	5	0.280454735712678	0.409363390834511	2.14481448436993	0.0625073962435575	0.725238418132004	HighRISK	137
239	ITIH5	3	5	0.280454735712678	0.409363390834511	2.14481448436993	0.0625073962435575	0.725238418132004	LowRISK	197
240	KCNA5	3	5	0.280454735712678	0.409363390834511	2.14481448436993	0.0625073962435575	0.725238418132004	HighRISK	137
241	KCNT1	3	5	0.280454735712678	0.409363390834511	2.14481448436993	0.0625073962435575	0.725238418132004	LowRISK	197
242	KIF14	3	5	0.280454735712678	0.409363390834511	2.14481448436993	0.0625073962435575	0.725238418132004	HighRISK	137
243	LILRB5	3	5	0.280454735712678	0.409363390834511	2.14481448436993	0.0625073962435575	0.725238418132004	LowRISK	197
244	LY75-CD302	3	5	0.280454735712678	0.409363390834511	2.14481448436993	0.0625073962435575	0.725238418132004	HighRISK	137
245	MYO7A	3	5	0.280454735712678	0.409363390834511	2.14481448436993	0.0625073962435575	0.725238418132004	LowRISK	197
246	PLEC	3	5	0.280454735712678	0.409363390834511	2.14481448436993	0.0625073962435575	0.725238418132004	HighRISK	137
247	PSD2	3	5	0.280454735712678	0.409363390834511	2.14481448436993	0.0625073962435575	0.725238418132004	LowRISK	197
248	SPAG17	3	5	0.280454735712678	0.409363390834511	2.14481448436993	0.0625073962435575	0.725238418132004	HighRISK	137
249	SPECC1	3	5	0.280454735712678	0.409363390834511	2.14481448436993	0.0625073962435575	0.725238418132004	LowRISK	197
250	SPEN	3	5	0.280454735712678	0.409363390834511	2.14481448436993	0.0625073962435575	0.725238418132004	HighRISK	137
251	TLL1	3	5	0.280454735712678	0.409363390834511	2.14481448436993	0.0625073962435575	0.725238418132004	LowRISK	197
252	TMEM132E	3	5	0.280454735712678	0.409363390834511	2.14481448436993	0.0625073962435575	0.725238418132004	HighRISK	137
253	TRIM66	3	5	0.280454735712678	0.409363390834511	2.14481448436993	0.0625073962435575	0.725238418132004	LowRISK	197
254	UNC45B	3	5	0.280454735712678	0.409363390834511	2.14481448436993	0.0625073962435575	0.725238418132004	HighRISK	137
255	ZDBF2	3	5	0.280454735712678	0.409363390834511	2.14481448436993	0.0625073962435575	0.725238418132004	LowRISK	197
256	ZNF578	3	5	0.280454735712678	0.409363390834511	2.14481448436993	0.0625073962435575	0.725238418132004	HighRISK	137
257	GPR98	12	13	0.292090430597551	0.619643133021697	1.52694694293881	0.249360595576951	0.749418561333416	LowRISK	197
258	DNAH2	11	4	0.293201521730143	1.96271482344377	8.63615950925385	0.565982309092796	0.749418561333416	HighRISK	137
259	PXDNL	11	4	0.293201521730143	1.96271482344377	8.63615950925385	0.565982309092796	0.749418561333416	LowRISK	197
260	DOCK8	7	2	0.317666775132464	2.48085374886729	24.8370554805658	0.462782634903074	0.777807345983619	HighRISK	137
261	EVPL	7	2	0.317666775132464	2.48085374886729	24.8370554805658	0.462782634903074	0.777807345983619	LowRISK	197
262	IL6ST	7	2	0.317666775132464	2.48085374886729	24.8370554805658	0.462782634903074	0.777807345983619	HighRISK	137
263	MAGI2	7	2	0.317666775132464	2.48085374886729	24.8370554805658	0.462782634903074	0.777807345983619	LowRISK	197
264	MAST4	7	2	0.317666775132464	2.48085374886729	24.8370554805658	0.462782634903074	0.777807345983619	HighRISK	137
265	MYH1	7	2	0.317666775132464	2.48085374886729	24.8370554805658	0.462782634903074	0.777807345983619	LowRISK	197
266	TLN2	7	2	0.317666775132464	2.48085374886729	24.8370554805658	0.462782634903074	0.777807345983619	HighRISK	137
267	TPTE	7	2	0.317666775132464	2.48085374886729	24.8370554805658	0.462782634903074	0.777807345983619	LowRISK	197
268	ZNF318	7	2	0.317666775132464	2.48085374886729	24.8370554805658	0.462782634903074	0.777807345983619	HighRISK	137
269	ABCA12	8	9	0.321836014900296	0.60295625889053	1.8125407099676	0.196732015696985	0.777807345983619	LowRISK	197
270	ALMS1	4	6	0.327807023458353	0.453601503650792	1.95514888815609	0.0922953353733976	0.777807345983619	HighRISK	137
271	BSN	4	6	0.327807023458353	0.453601503650792	1.95514888815609	0.0922953353733976	0.777807345983619	LowRISK	197
272	CELSR1	4	6	0.327807023458353	0.453601503650792	1.95514888815609	0.0922953353733976	0.777807345983619	HighRISK	137
273	COL16A1	4	6	0.327807023458353	0.453601503650792	1.95514888815609	0.0922953353733976	0.777807345983619	LowRISK	197
274	COL6A5	4	6	0.327807023458353	0.453601503650792	1.95514888815609	0.0922953353733976	0.777807345983619	HighRISK	137
275	CR1	4	6	0.327807023458353	0.453601503650792	1.95514888815609	0.0922953353733976	0.777807345983619	LowRISK	197
276	CTNND2	4	6	0.327807023458353	0.453601503650792	1.95514888815609	0.0922953353733976	0.777807345983619	HighRISK	137
277	EPB41L3	4	6	0.327807023458353	0.453601503650792	1.95514888815609	0.0922953353733976	0.777807345983619	LowRISK	197
278	NOTCH3	4	6	0.327807023458353	0.453601503650792	1.95514888815609	0.0922953353733976	0.777807345983619	HighRISK	137
279	PKD1L1	4	6	0.327807023458353	0.453601503650792	1.95514888815609	0.0922953353733976	0.777807345983619	LowRISK	197
280	FLG	15	15	0.333015360399626	0.671169335884375	1.53290057922312	0.293769939084707	0.787343459230544	HighRISK	137
281	DNAH5	9	10	0.339857251942549	0.608927196913362	1.71980677982434	0.212341980187129	0.794636066620951	LowRISK	197
282	PKHD1L1	9	10	0.339857251942549	0.608927196913362	1.71980677982434	0.212341980187129	0.794636066620951	HighRISK	137
283	CR2	5	6	0.368341377272831	0.569580366124591	2.29149421874493	0.134535276927275	0.794636066620951	LowRISK	197
284	DIDO1	5	6	0.368341377272831	0.569580366124591	2.29149421874493	0.134535276927275	0.794636066620951	HighRISK	137
285	DSCAM	5	6	0.368341377272831	0.569580366124591	2.29149421874493	0.134535276927275	0.794636066620951	LowRISK	197
286	MYO10	5	6	0.368341377272831	0.569580366124591	2.29149421874493	0.134535276927275	0.794636066620951	HighRISK	137
287	NCOR2	5	6	0.368341377272831	0.569580366124591	2.29149421874493	0.134535276927275	0.794636066620951	LowRISK	197
288	RELN	5	6	0.368341377272831	0.569580366124591	2.29149421874493	0.134535276927275	0.794636066620951	HighRISK	137
289	SORCS3	5	6	0.368341377272831	0.569580366124591	2.29149421874493	0.134535276927275	0.794636066620951	LowRISK	197
290	SVEP1	5	6	0.368341377272831	0.569580366124591	2.29149421874493	0.134535276927275	0.794636066620951	HighRISK	137
291	TMEM132D	5	6	0.368341377272831	0.569580366124591	2.29149421874493	0.134535276927275	0.794636066620951	LowRISK	197
292	ZNF638	5	6	0.368341377272831	0.569580366124591	2.29149421874493	0.134535276927275	0.794636066620951	HighRISK	137
293	ANKRD12	6	7	0.394330229242476	0.584379804109369	2.08212847756147	0.158355882309286	0.794636066620951	LowRISK	197
294	HECTD4	6	7	0.394330229242476	0.584379804109369	2.08212847756147	0.158355882309286	0.794636066620951	HighRISK	137
295	MYH7	6	7	0.394330229242476	0.584379804109369	2.08212847756147	0.158355882309286	0.794636066620951	LowRISK	197
296	TG	6	7	0.394330229242476	0.584379804109369	2.08212847756147	0.158355882309286	0.794636066620951	HighRISK	137
297	UNC13C	6	7	0.394330229242476	0.584379804109369	2.08212847756147	0.158355882309286	0.794636066620951	LowRISK	197
298	ABCC3	5	1	0.406920886079309	3.53073404302338	168.594549499825	0.388849089407089	0.794636066620951	HighRISK	137
299	ATP13A1	5	1	0.406920886079309	3.53073404302338	168.594549499825	0.388849089407089	0.794636066620951	LowRISK	197
300	BAI1	5	1	0.406920886079309	3.53073404302338	168.594549499825	0.388849089407089	0.794636066620951	HighRISK	137
301	CCT3	5	1	0.406920886079309	3.53073404302338	168.594549499825	0.388849089407089	0.794636066620951	LowRISK	197
302	CDH1	5	1	0.406920886079309	3.53073404302338	168.594549499825	0.388849089407089	0.794636066620951	HighRISK	137
303	CDHR2	5	1	0.406920886079309	3.53073404302338	168.594549499825	0.388849089407089	0.794636066620951	LowRISK	197
304	CREB3L3	5	1	0.406920886079309	3.53073404302338	168.594549499825	0.388849089407089	0.794636066620951	HighRISK	137
305	CUX2	5	1	0.406920886079309	3.53073404302338	168.594549499825	0.388849089407089	0.794636066620951	LowRISK	197
306	DPP6	5	1	0.406920886079309	3.53073404302338	168.594549499825	0.388849089407089	0.794636066620951	HighRISK	137
307	DSPP	5	1	0.406920886079309	3.53073404302338	168.594549499825	0.388849089407089	0.794636066620951	LowRISK	197
308	EFCAB13	5	1	0.406920886079309	3.53073404302338	168.594549499825	0.388849089407089	0.794636066620951	HighRISK	137
309	EHBP1L1	5	1	0.406920886079309	3.53073404302338	168.594549499825	0.388849089407089	0.794636066620951	LowRISK	197
310	EIF2AK4	5	1	0.406920886079309	3.53073404302338	168.594549499825	0.388849089407089	0.794636066620951	HighRISK	137
311	ERCC4	5	1	0.406920886079309	3.53073404302338	168.594549499825	0.388849089407089	0.794636066620951	LowRISK	197
312	GBP2	5	1	0.406920886079309	3.53073404302338	168.594549499825	0.388849089407089	0.794636066620951	HighRISK	137
313	GIN1	5	1	0.406920886079309	3.53073404302338	168.594549499825	0.388849089407089	0.794636066620951	LowRISK	197
314	HEATR5B	5	1	0.406920886079309	3.53073404302338	168.594549499825	0.388849089407089	0.794636066620951	HighRISK	137
315	IQSEC2	5	1	0.406920886079309	3.53073404302338	168.594549499825	0.388849089407089	0.794636066620951	LowRISK	197
316	ITPR2	5	1	0.406920886079309	3.53073404302338	168.594549499825	0.388849089407089	0.794636066620951	HighRISK	137
317	JMJD1C	5	1	0.406920886079309	3.53073404302338	168.594549499825	0.388849089407089	0.794636066620951	LowRISK	197
318	MAN2A2	5	1	0.406920886079309	3.53073404302338	168.594549499825	0.388849089407089	0.794636066620951	HighRISK	137
319	MOCOS	5	1	0.406920886079309	3.53073404302338	168.594549499825	0.388849089407089	0.794636066620951	LowRISK	197
320	MUSK	5	1	0.406920886079309	3.53073404302338	168.594549499825	0.388849089407089	0.794636066620951	HighRISK	137
321	NLRP7	5	1	0.406920886079309	3.53073404302338	168.594549499825	0.388849089407089	0.794636066620951	LowRISK	197
322	NMUR2	5	1	0.406920886079309	3.53073404302338	168.594549499825	0.388849089407089	0.794636066620951	HighRISK	137
323	NRCAM	5	1	0.406920886079309	3.53073404302338	168.594549499825	0.388849089407089	0.794636066620951	LowRISK	197
324	NUP153	5	1	0.406920886079309	3.53073404302338	168.594549499825	0.388849089407089	0.794636066620951	HighRISK	137
325	NYAP2	5	1	0.406920886079309	3.53073404302338	168.594549499825	0.388849089407089	0.794636066620951	LowRISK	197
326	OPRM1	5	1	0.406920886079309	3.53073404302338	168.594549499825	0.388849089407089	0.794636066620951	HighRISK	137
327	PDPR	5	1	0.406920886079309	3.53073404302338	168.594549499825	0.388849089407089	0.794636066620951	LowRISK	197
328	PKDREJ	5	1	0.406920886079309	3.53073404302338	168.594549499825	0.388849089407089	0.794636066620951	HighRISK	137
329	PKP4	5	1	0.406920886079309	3.53073404302338	168.594549499825	0.388849089407089	0.794636066620951	LowRISK	197
330	POTEE	5	1	0.406920886079309	3.53073404302338	168.594549499825	0.388849089407089	0.794636066620951	HighRISK	137
331	PTPRK	5	1	0.406920886079309	3.53073404302338	168.594549499825	0.388849089407089	0.794636066620951	LowRISK	197
332	SF3B3	5	1	0.406920886079309	3.53073404302338	168.594549499825	0.388849089407089	0.794636066620951	HighRISK	137
333	SLC30A1	5	1	0.406920886079309	3.53073404302338	168.594549499825	0.388849089407089	0.794636066620951	LowRISK	197
334	SMG7	5	1	0.406920886079309	3.53073404302338	168.594549499825	0.388849089407089	0.794636066620951	HighRISK	137
335	SOS1	5	1	0.406920886079309	3.53073404302338	168.594549499825	0.388849089407089	0.794636066620951	LowRISK	197
336	TRERF1	5	1	0.406920886079309	3.53073404302338	168.594549499825	0.388849089407089	0.794636066620951	HighRISK	137
337	UBR3	5	1	0.406920886079309	3.53073404302338	168.594549499825	0.388849089407089	0.794636066620951	LowRISK	197
338	ZNF347	5	1	0.406920886079309	3.53073404302338	168.594549499825	0.388849089407089	0.794636066620951	HighRISK	137
339	ZNF716	5	1	0.406920886079309	3.53073404302338	168.594549499825	0.388849089407089	0.794636066620951	LowRISK	197
340	HYDIN	7	8	0.421638408362586	0.595047983604822	1.92942272603597	0.178899361941663	0.818547291308012	HighRISK	137
341	RPS6KA3	7	8	0.421638408362586	0.595047983604822	1.92942272603597	0.178899361941663	0.818547291308012	LowRISK	197
342	CSMD3	15	14	0.433769981492696	0.724825516663702	1.68450424197967	0.313602922014251	0.830405565866263	HighRISK	137
343	EYS	12	5	0.44901429463725	1.70982810105141	6.34697064929372	0.544535740076982	0.830405565866263	LowRISK	197
344	NEB	12	5	0.44901429463725	1.70982810105141	6.34697064929372	0.544535740076982	0.830405565866263	HighRISK	137
345	KMT2C	8	8	0.450173521948888	0.683354108322217	2.14756324160572	0.2174132501714	0.830405565866263	LowRISK	197
346	COL6A6	9	9	0.465953084051805	0.681669031193054	1.99648588145139	0.232680338138827	0.830405565866263	HighRISK	137
347	DCHS1	9	9	0.465953084051805	0.681669031193054	1.99648588145139	0.232680338138827	0.830405565866263	LowRISK	197
348	UNC80	9	9	0.465953084051805	0.681669031193054	1.99648588145139	0.232680338138827	0.830405565866263	HighRISK	137
349	COL11A1	13	6	0.475796156025262	1.54065661527703	5.0759782316333	0.529590454362407	0.830405565866263	LowRISK	197
350	ABCB1	6	2	0.478856930155989	2.11609034294585	21.7467440715093	0.371165121405555	0.830405565866263	HighRISK	137
351	ANKRD30B	6	2	0.478856930155989	2.11609034294585	21.7467440715093	0.371165121405555	0.830405565866263	LowRISK	197
352	AOX1	6	2	0.478856930155989	2.11609034294585	21.7467440715093	0.371165121405555	0.830405565866263	HighRISK	137
353	CAMTA1	6	2	0.478856930155989	2.11609034294585	21.7467440715093	0.371165121405555	0.830405565866263	LowRISK	197
354	CDH23	6	2	0.478856930155989	2.11609034294585	21.7467440715093	0.371165121405555	0.830405565866263	HighRISK	137
355	CDKN2A	6	2	0.478856930155989	2.11609034294585	21.7467440715093	0.371165121405555	0.830405565866263	LowRISK	197
356	CLTC	6	2	0.478856930155989	2.11609034294585	21.7467440715093	0.371165121405555	0.830405565866263	HighRISK	137
357	CRB1	6	2	0.478856930155989	2.11609034294585	21.7467440715093	0.371165121405555	0.830405565866263	LowRISK	197
358	CTTNBP2	6	2	0.478856930155989	2.11609034294585	21.7467440715093	0.371165121405555	0.830405565866263	HighRISK	137
359	FHAD1	6	2	0.478856930155989	2.11609034294585	21.7467440715093	0.371165121405555	0.830405565866263	LowRISK	197
360	LAMA2	6	2	0.478856930155989	2.11609034294585	21.7467440715093	0.371165121405555	0.830405565866263	HighRISK	137
361	NPAS3	6	2	0.478856930155989	2.11609034294585	21.7467440715093	0.371165121405555	0.830405565866263	LowRISK	197
362	PCDH18	6	2	0.478856930155989	2.11609034294585	21.7467440715093	0.371165121405555	0.830405565866263	HighRISK	137
363	TRPM8	6	2	0.478856930155989	2.11609034294585	21.7467440715093	0.371165121405555	0.830405565866263	LowRISK	197
364	ZFC3H1	6	2	0.478856930155989	2.11609034294585	21.7467440715093	0.371165121405555	0.830405565866263	HighRISK	137
365	ZNF804A	6	2	0.478856930155989	2.11609034294585	21.7467440715093	0.371165121405555	0.830405565866263	LowRISK	197
366	ZNF99	6	2	0.478856930155989	2.11609034294585	21.7467440715093	0.371165121405555	0.830405565866263	HighRISK	137
367	FRAS1	10	10	0.483473623011241	0.67996591572326	1.87849757152611	0.24605600666823	0.830405565866263	LowRISK	197
368	PCLO	21	18	0.493707893224689	0.789403443353668	1.64476001649862	0.382170533384336	0.830405565866263	HighRISK	137
369	ANO4	4	5	0.495483683560686	0.548180470436401	2.59883209263962	0.106705298503775	0.830405565866263	LowRISK	197
370	CACNA1S	4	5	0.495483683560686	0.548180470436401	2.59883209263962	0.106705298503775	0.830405565866263	HighRISK	137
371	CELSR2	4	5	0.495483683560686	0.548180470436401	2.59883209263962	0.106705298503775	0.830405565866263	LowRISK	197
372	CEP290	4	5	0.495483683560686	0.548180470436401	2.59883209263962	0.106705298503775	0.830405565866263	HighRISK	137
373	CHPF	4	5	0.495483683560686	0.548180470436401	2.59883209263962	0.106705298503775	0.830405565866263	LowRISK	197
374	CNTN1	4	5	0.495483683560686	0.548180470436401	2.59883209263962	0.106705298503775	0.830405565866263	HighRISK	137
375	COL11A2	4	5	0.495483683560686	0.548180470436401	2.59883209263962	0.106705298503775	0.830405565866263	LowRISK	197
376	DNAH11	4	5	0.495483683560686	0.548180470436401	2.59883209263962	0.106705298503775	0.830405565866263	HighRISK	137
377	GRIA4	4	5	0.495483683560686	0.548180470436401	2.59883209263962	0.106705298503775	0.830405565866263	LowRISK	197
378	HDAC9	4	5	0.495483683560686	0.548180470436401	2.59883209263962	0.106705298503775	0.830405565866263	HighRISK	137
379	IGF1R	4	5	0.495483683560686	0.548180470436401	2.59883209263962	0.106705298503775	0.830405565866263	LowRISK	197
380	INADL	4	5	0.495483683560686	0.548180470436401	2.59883209263962	0.106705298503775	0.830405565866263	HighRISK	137
381	KCNB2	4	5	0.495483683560686	0.548180470436401	2.59883209263962	0.106705298503775	0.830405565866263	LowRISK	197
382	MACF1	4	5	0.495483683560686	0.548180470436401	2.59883209263962	0.106705298503775	0.830405565866263	HighRISK	137
383	MEGF8	4	5	0.495483683560686	0.548180470436401	2.59883209263962	0.106705298503775	0.830405565866263	LowRISK	197
384	MRC2	4	5	0.495483683560686	0.548180470436401	2.59883209263962	0.106705298503775	0.830405565866263	HighRISK	137
385	NID2	4	5	0.495483683560686	0.548180470436401	2.59883209263962	0.106705298503775	0.830405565866263	LowRISK	197
386	NYNRIN	4	5	0.495483683560686	0.548180470436401	2.59883209263962	0.106705298503775	0.830405565866263	HighRISK	137
387	PCNXL2	4	5	0.495483683560686	0.548180470436401	2.59883209263962	0.106705298503775	0.830405565866263	LowRISK	197
388	PLCB4	4	5	0.495483683560686	0.548180470436401	2.59883209263962	0.106705298503775	0.830405565866263	HighRISK	137
389	PTPRC	4	5	0.495483683560686	0.548180470436401	2.59883209263962	0.106705298503775	0.830405565866263	LowRISK	197
390	TEP1	4	5	0.495483683560686	0.548180470436401	2.59883209263962	0.106705298503775	0.830405565866263	HighRISK	137
391	TRPS1	4	5	0.495483683560686	0.548180470436401	2.59883209263962	0.106705298503775	0.830405565866263	LowRISK	197
392	TTC3	4	5	0.495483683560686	0.548180470436401	2.59883209263962	0.106705298503775	0.830405565866263	HighRISK	137
393	UBR4	4	5	0.495483683560686	0.548180470436401	2.59883209263962	0.106705298503775	0.830405565866263	LowRISK	197
394	ZFYVE26	4	5	0.495483683560686	0.548180470436401	2.59883209263962	0.106705298503775	0.830405565866263	HighRISK	137
395	ZNF521	4	5	0.495483683560686	0.548180470436401	2.59883209263962	0.106705298503775	0.830405565866263	LowRISK	197
396	PRKDC	15	7	0.501919185711093	1.52874091048858	4.56252434830245	0.567284585293294	0.839066921567535	HighRISK	137
397	CSMD1	12	11	0.515941157988832	0.743683330100297	1.92395402222658	0.290198071047084	0.853739800614322	LowRISK	197
398	RYR1	12	11	0.515941157988832	0.743683330100297	1.92395402222658	0.290198071047084	0.853739800614322	HighRISK	137
399	SPTA1	16	8	0.520754280731314	1.42394989366106	3.96433347036537	0.555033564675355	0.853739800614322	LowRISK	197
400	ADCY8	7	3	0.534742933269751	1.64329509462728	10.0261901646457	0.366959684925982	0.853739800614322	HighRISK	137
401	CAND1	7	3	0.534742933269751	1.64329509462728	10.0261901646457	0.366959684925982	0.853739800614322	LowRISK	197
402	COL22A1	7	3	0.534742933269751	1.64329509462728	10.0261901646457	0.366959684925982	0.853739800614322	HighRISK	137
403	COL4A5	7	3	0.534742933269751	1.64329509462728	10.0261901646457	0.366959684925982	0.853739800614322	LowRISK	197
404	COL5A1	7	3	0.534742933269751	1.64329509462728	10.0261901646457	0.366959684925982	0.853739800614322	HighRISK	137
405	CUL9	7	3	0.534742933269751	1.64329509462728	10.0261901646457	0.366959684925982	0.853739800614322	LowRISK	197
406	ERBB4	7	3	0.534742933269751	1.64329509462728	10.0261901646457	0.366959684925982	0.853739800614322	HighRISK	137
407	HERC1	7	3	0.534742933269751	1.64329509462728	10.0261901646457	0.366959684925982	0.853739800614322	LowRISK	197
408	TRIP12	7	3	0.534742933269751	1.64329509462728	10.0261901646457	0.366959684925982	0.853739800614322	HighRISK	137
409	UNC79	7	3	0.534742933269751	1.64329509462728	10.0261901646457	0.366959684925982	0.853739800614322	LowRISK	197
410	WDFY3	7	3	0.534742933269751	1.64329509462728	10.0261901646457	0.366959684925982	0.853739800614322	HighRISK	137
411	ACVR2A	8	3	0.535199421835262	1.88731076379792	11.2467475183009	0.442621432118232	0.853739800614322	LowRISK	197
412	PCDH11Y	8	3	0.535199421835262	1.88731076379792	11.2467475183009	0.442621432118232	0.853739800614322	HighRISK	137
413	SACS	8	3	0.535199421835262	1.88731076379792	11.2467475183009	0.442621432118232	0.853739800614322	LowRISK	197
414	SF3B1	8	3	0.535199421835262	1.88731076379792	11.2467475183009	0.442621432118232	0.853739800614322	HighRISK	137
415	SYCP2	8	3	0.535199421835262	1.88731076379792	11.2467475183009	0.442621432118232	0.853739800614322	LowRISK	197
416	TTN	54	42	0.540428097898985	0.854555945735918	1.42292543821615	0.514900098103301	0.860008175021942	HighRISK	137
417	MUC16	32	26	0.55817088842874	0.828451156421925	1.53324787178063	0.450646322790074	0.873937933492021	LowRISK	197
418	ATM	6	6	0.559742724774346	0.686671282955558	2.62971265653965	0.179309726380867	0.873937933492021	HighRISK	137
419	CADPS	6	6	0.559742724774346	0.686671282955558	2.62971265653965	0.179309726380867	0.873937933492021	LowRISK	197
420	EVC2	6	6	0.559742724774346	0.686671282955558	2.62971265653965	0.179309726380867	0.873937933492021	HighRISK	137
421	POLQ	6	6	0.559742724774346	0.686671282955558	2.62971265653965	0.179309726380867	0.873937933492021	LowRISK	197
422	REV3L	6	6	0.559742724774346	0.686671282955558	2.62971265653965	0.179309726380867	0.873937933492021	HighRISK	137
423	SPTBN1	6	6	0.559742724774346	0.686671282955558	2.62971265653965	0.179309726380867	0.873937933492021	LowRISK	197
424	TTC40	6	6	0.559742724774346	0.686671282955558	2.62971265653965	0.179309726380867	0.873937933492021	HighRISK	137
425	DNAH1	7	7	0.581754519674192	0.685021432457976	2.34827570453359	0.199806899613216	0.896418466876605	LowRISK	197
426	FBN1	7	7	0.581754519674192	0.685021432457976	2.34827570453359	0.199806899613216	0.896418466876605	HighRISK	137
427	NPAP1	7	7	0.581754519674192	0.685021432457976	2.34827570453359	0.199806899613216	0.896418466876605	LowRISK	197
428	PTPRB	7	7	0.581754519674192	0.685021432457976	2.34827570453359	0.199806899613216	0.896418466876605	HighRISK	137
429	ABCA13	18	15	0.582265771536163	0.818382368755706	1.81749216435487	0.373280608590694	0.896418466876605	LowRISK	197
430	APOB	18	15	0.582265771536163	0.818382368755706	1.81749216435487	0.373280608590694	0.896418466876605	HighRISK	137
431	MYT1L	10	5	0.601642022787691	1.41035665212055	5.38382901433097	0.427283847548814	0.922910906962174	LowRISK	197
432	FAT2	11	5	0.603656227665591	1.55930332417147	5.86403438980743	0.485448452608832	0.922910906962174	HighRISK	137
433	LRRIQ1	11	5	0.603656227665591	1.55930332417147	5.86403438980743	0.485448452608832	0.922910906962174	LowRISK	197
434	KEAP1	9	8	0.620774985875171	0.772559830577091	2.36723427373625	0.256966221104609	0.942219978659625	HighRISK	137
435	LRP2	9	8	0.620774985875171	0.772559830577091	2.36723427373625	0.256966221104609	0.942219978659625	LowRISK	197
436	ARID2	12	6	0.624825635395129	1.4147898328939	4.71672336314266	0.476721013634542	0.942219978659625	HighRISK	137
437	DNAH6	12	6	0.624825635395129	1.4147898328939	4.71672336314266	0.476721013634542	0.942219978659625	LowRISK	197
438	FBN2	12	6	0.624825635395129	1.4147898328939	4.71672336314266	0.476721013634542	0.942219978659625	HighRISK	137
439	KMT2D	12	6	0.624825635395129	1.4147898328939	4.71672336314266	0.476721013634542	0.942219978659625	LowRISK	197
440	ARID1A	14	12	0.678852082761937	0.797461315574438	1.95635144913314	0.329906125628468	0.956993752757706	HighRISK	137
441	ACACA	5	2	0.704553079336006	1.75503979665735	18.6777415891067	0.282251575458116	0.956993752757706	LowRISK	197
442	ACAN	5	2	0.704553079336006	1.75503979665735	18.6777415891067	0.282251575458116	0.956993752757706	HighRISK	137
443	ADAMTS12	5	2	0.704553079336006	1.75503979665735	18.6777415891067	0.282251575458116	0.956993752757706	LowRISK	197
444	ADAMTS2	5	2	0.704553079336006	1.75503979665735	18.6777415891067	0.282251575458116	0.956993752757706	HighRISK	137
445	AP2B1	5	2	0.704553079336006	1.75503979665735	18.6777415891067	0.282251575458116	0.956993752757706	LowRISK	197
446	ASH1L	5	2	0.704553079336006	1.75503979665735	18.6777415891067	0.282251575458116	0.956993752757706	HighRISK	137
447	ATP12A	5	2	0.704553079336006	1.75503979665735	18.6777415891067	0.282251575458116	0.956993752757706	LowRISK	197
448	AXIN2	5	2	0.704553079336006	1.75503979665735	18.6777415891067	0.282251575458116	0.956993752757706	HighRISK	137
449	CNTN5	5	2	0.704553079336006	1.75503979665735	18.6777415891067	0.282251575458116	0.956993752757706	LowRISK	197
450	COL19A1	5	2	0.704553079336006	1.75503979665735	18.6777415891067	0.282251575458116	0.956993752757706	HighRISK	137
451	DHX57	5	2	0.704553079336006	1.75503979665735	18.6777415891067	0.282251575458116	0.956993752757706	LowRISK	197
452	DNHD1	5	2	0.704553079336006	1.75503979665735	18.6777415891067	0.282251575458116	0.956993752757706	HighRISK	137
453	FAM65C	5	2	0.704553079336006	1.75503979665735	18.6777415891067	0.282251575458116	0.956993752757706	LowRISK	197
454	FLG2	5	2	0.704553079336006	1.75503979665735	18.6777415891067	0.282251575458116	0.956993752757706	HighRISK	137
455	GABRA6	5	2	0.704553079336006	1.75503979665735	18.6777415891067	0.282251575458116	0.956993752757706	LowRISK	197
456	GRM8	5	2	0.704553079336006	1.75503979665735	18.6777415891067	0.282251575458116	0.956993752757706	HighRISK	137
457	IGDCC3	5	2	0.704553079336006	1.75503979665735	18.6777415891067	0.282251575458116	0.956993752757706	LowRISK	197
458	ITGB5	5	2	0.704553079336006	1.75503979665735	18.6777415891067	0.282251575458116	0.956993752757706	HighRISK	137
459	LAMB2	5	2	0.704553079336006	1.75503979665735	18.6777415891067	0.282251575458116	0.956993752757706	LowRISK	197
460	LRFN5	5	2	0.704553079336006	1.75503979665735	18.6777415891067	0.282251575458116	0.956993752757706	HighRISK	137
461	MYH11	5	2	0.704553079336006	1.75503979665735	18.6777415891067	0.282251575458116	0.956993752757706	LowRISK	197
462	MYO9A	5	2	0.704553079336006	1.75503979665735	18.6777415891067	0.282251575458116	0.956993752757706	HighRISK	137
463	MYOCD	5	2	0.704553079336006	1.75503979665735	18.6777415891067	0.282251575458116	0.956993752757706	LowRISK	197
464	NRXN1	5	2	0.704553079336006	1.75503979665735	18.6777415891067	0.282251575458116	0.956993752757706	HighRISK	137
465	OR2J3	5	2	0.704553079336006	1.75503979665735	18.6777415891067	0.282251575458116	0.956993752757706	LowRISK	197
466	PCDHB10	5	2	0.704553079336006	1.75503979665735	18.6777415891067	0.282251575458116	0.956993752757706	HighRISK	137
467	PCDHGA10	5	2	0.704553079336006	1.75503979665735	18.6777415891067	0.282251575458116	0.956993752757706	LowRISK	197
468	PRKD2	5	2	0.704553079336006	1.75503979665735	18.6777415891067	0.282251575458116	0.956993752757706	HighRISK	137
469	PRKG1	5	2	0.704553079336006	1.75503979665735	18.6777415891067	0.282251575458116	0.956993752757706	LowRISK	197
470	RFX7	5	2	0.704553079336006	1.75503979665735	18.6777415891067	0.282251575458116	0.956993752757706	HighRISK	137
471	RICTOR	5	2	0.704553079336006	1.75503979665735	18.6777415891067	0.282251575458116	0.956993752757706	LowRISK	197
472	SPTAN1	5	2	0.704553079336006	1.75503979665735	18.6777415891067	0.282251575458116	0.956993752757706	HighRISK	137
473	STK32B	5	2	0.704553079336006	1.75503979665735	18.6777415891067	0.282251575458116	0.956993752757706	LowRISK	197
474	THBS3	5	2	0.704553079336006	1.75503979665735	18.6777415891067	0.282251575458116	0.956993752757706	HighRISK	137
475	TNPO1	5	2	0.704553079336006	1.75503979665735	18.6777415891067	0.282251575458116	0.956993752757706	LowRISK	197
476	TNS3	5	2	0.704553079336006	1.75503979665735	18.6777415891067	0.282251575458116	0.956993752757706	HighRISK	137
477	TRPC6	5	2	0.704553079336006	1.75503979665735	18.6777415891067	0.282251575458116	0.956993752757706	LowRISK	197
478	TRPC7	5	2	0.704553079336006	1.75503979665735	18.6777415891067	0.282251575458116	0.956993752757706	HighRISK	137
479	USP48	5	2	0.704553079336006	1.75503979665735	18.6777415891067	0.282251575458116	0.956993752757706	LowRISK	197
480	USP7	5	2	0.704553079336006	1.75503979665735	18.6777415891067	0.282251575458116	0.956993752757706	HighRISK	137
481	WNK2	5	2	0.704553079336006	1.75503979665735	18.6777415891067	0.282251575458116	0.956993752757706	LowRISK	197
482	ZNF227	5	2	0.704553079336006	1.75503979665735	18.6777415891067	0.282251575458116	0.956993752757706	HighRISK	137
483	ANKHD1	6	3	0.741964937393633	1.40176862389634	8.81246868764303	0.293231025877612	0.956993752757706	LowRISK	197
484	BAZ2B	6	3	0.741964937393633	1.40176862389634	8.81246868764303	0.293231025877612	0.956993752757706	HighRISK	137
485	BRINP3	6	3	0.741964937393633	1.40176862389634	8.81246868764303	0.293231025877612	0.956993752757706	LowRISK	197
486	CENPF	6	3	0.741964937393633	1.40176862389634	8.81246868764303	0.293231025877612	0.956993752757706	HighRISK	137
487	DSCAML1	6	3	0.741964937393633	1.40176862389634	8.81246868764303	0.293231025877612	0.956993752757706	LowRISK	197
488	GRIA2	6	3	0.741964937393633	1.40176862389634	8.81246868764303	0.293231025877612	0.956993752757706	HighRISK	137
489	HELZ	6	3	0.741964937393633	1.40176862389634	8.81246868764303	0.293231025877612	0.956993752757706	LowRISK	197
490	HSPG2	6	3	0.741964937393633	1.40176862389634	8.81246868764303	0.293231025877612	0.956993752757706	HighRISK	137
491	IRS4	6	3	0.741964937393633	1.40176862389634	8.81246868764303	0.293231025877612	0.956993752757706	LowRISK	197
492	KIAA1217	6	3	0.741964937393633	1.40176862389634	8.81246868764303	0.293231025877612	0.956993752757706	HighRISK	137
493	PDE4DIP	6	3	0.741964937393633	1.40176862389634	8.81246868764303	0.293231025877612	0.956993752757706	LowRISK	197
494	PXDN	6	3	0.741964937393633	1.40176862389634	8.81246868764303	0.293231025877612	0.956993752757706	HighRISK	137
495	SEMA3E	6	3	0.741964937393633	1.40176862389634	8.81246868764303	0.293231025877612	0.956993752757706	LowRISK	197
496	SPHKAP	6	3	0.741964937393633	1.40176862389634	8.81246868764303	0.293231025877612	0.956993752757706	HighRISK	137
497	SPTBN2	6	3	0.741964937393633	1.40176862389634	8.81246868764303	0.293231025877612	0.956993752757706	LowRISK	197
498	VPS13C	6	3	0.741964937393633	1.40176862389634	8.81246868764303	0.293231025877612	0.956993752757706	HighRISK	137
499	ADAMTS20	5	5	0.745934707587577	0.688303933334589	3.05426205239862	0.155087925881563	0.956993752757706	LowRISK	197
500	ANK2	5	5	0.745934707587577	0.688303933334589	3.05426205239862	0.155087925881563	0.956993752757706	HighRISK	137
501	BCLAF1	5	5	0.745934707587577	0.688303933334589	3.05426205239862	0.155087925881563	0.956993752757706	LowRISK	197
502	BRD7	5	5	0.745934707587577	0.688303933334589	3.05426205239862	0.155087925881563	0.956993752757706	HighRISK	137
503	COL7A1	5	5	0.745934707587577	0.688303933334589	3.05426205239862	0.155087925881563	0.956993752757706	LowRISK	197
504	CYLC1	5	5	0.745934707587577	0.688303933334589	3.05426205239862	0.155087925881563	0.956993752757706	HighRISK	137
505	DMBT1	5	5	0.745934707587577	0.688303933334589	3.05426205239862	0.155087925881563	0.956993752757706	LowRISK	197
506	IRX1	5	5	0.745934707587577	0.688303933334589	3.05426205239862	0.155087925881563	0.956993752757706	HighRISK	137
507	MAN2A1	5	5	0.745934707587577	0.688303933334589	3.05426205239862	0.155087925881563	0.956993752757706	LowRISK	197
508	MAP1B	5	5	0.745934707587577	0.688303933334589	3.05426205239862	0.155087925881563	0.956993752757706	HighRISK	137
509	MUC6	5	5	0.745934707587577	0.688303933334589	3.05426205239862	0.155087925881563	0.956993752757706	LowRISK	197
510	MYH4	5	5	0.745934707587577	0.688303933334589	3.05426205239862	0.155087925881563	0.956993752757706	HighRISK	137
511	NLGN4X	5	5	0.745934707587577	0.688303933334589	3.05426205239862	0.155087925881563	0.956993752757706	LowRISK	197
512	NUP133	5	5	0.745934707587577	0.688303933334589	3.05426205239862	0.155087925881563	0.956993752757706	HighRISK	137
513	PLCB1	5	5	0.745934707587577	0.688303933334589	3.05426205239862	0.155087925881563	0.956993752757706	LowRISK	197
514	SCN1A	5	5	0.745934707587577	0.688303933334589	3.05426205239862	0.155087925881563	0.956993752757706	HighRISK	137
515	SEZ6L	5	5	0.745934707587577	0.688303933334589	3.05426205239862	0.155087925881563	0.956993752757706	LowRISK	197
516	TENM2	5	5	0.745934707587577	0.688303933334589	3.05426205239862	0.155087925881563	0.956993752757706	HighRISK	137
517	ADCY2	6	5	0.764642337143518	0.829795536844314	3.51262411760813	0.206243266798922	0.960578394820946	LowRISK	197
518	AHCTF1	6	5	0.764642337143518	0.829795536844314	3.51262411760813	0.206243266798922	0.960578394820946	HighRISK	137
519	FGA	6	5	0.764642337143518	0.829795536844314	3.51262411760813	0.206243266798922	0.960578394820946	LowRISK	197
520	GLI3	6	5	0.764642337143518	0.829795536844314	3.51262411760813	0.206243266798922	0.960578394820946	HighRISK	137
521	MYH15	6	5	0.764642337143518	0.829795536844314	3.51262411760813	0.206243266798922	0.960578394820946	LowRISK	197
522	RIMS1	6	5	0.764642337143518	0.829795536844314	3.51262411760813	0.206243266798922	0.960578394820946	HighRISK	137
523	SEMA6D	6	5	0.764642337143518	0.829795536844314	3.51262411760813	0.206243266798922	0.960578394820946	LowRISK	197
524	ZNF91	6	5	0.764642337143518	0.829795536844314	3.51262411760813	0.206243266798922	0.960578394820946	HighRISK	137
525	GPR112	8	4	0.767411250824183	1.40601723018261	6.51338464494651	0.367586886366659	0.960578394820946	LowRISK	197
526	HRNR	8	4	0.767411250824183	1.40601723018261	6.51338464494651	0.367586886366659	0.960578394820946	HighRISK	137
527	KIF26B	8	4	0.767411250824183	1.40601723018261	6.51338464494651	0.367586886366659	0.960578394820946	LowRISK	197
528	PIK3CA	8	4	0.767411250824183	1.40601723018261	6.51338464494651	0.367586886366659	0.960578394820946	HighRISK	137
529	CACNA2D1	7	6	0.776982061155175	0.804925228718161	2.96983444834181	0.225895214972292	0.960578394820946	LowRISK	197
530	FN1	7	6	0.776982061155175	0.804925228718161	2.96983444834181	0.225895214972292	0.960578394820946	HighRISK	137
531	GLI2	7	6	0.776982061155175	0.804925228718161	2.96983444834181	0.225895214972292	0.960578394820946	LowRISK	197
532	KNDC1	7	6	0.776982061155175	0.804925228718161	2.96983444834181	0.225895214972292	0.960578394820946	HighRISK	137
533	MYCBP2	7	6	0.776982061155175	0.804925228718161	2.96983444834181	0.225895214972292	0.960578394820946	LowRISK	197
534	RP1	7	6	0.776982061155175	0.804925228718161	2.96983444834181	0.225895214972292	0.960578394820946	HighRISK	137
535	CACNA1B	9	5	0.786013940298424	1.26296317060811	4.90970084922336	0.370141586740009	0.960578394820946	LowRISK	197
536	FAT4	9	5	0.786013940298424	1.26296317060811	4.90970084922336	0.370141586740009	0.960578394820946	HighRISK	137
537	RGPD4	9	5	0.786013940298424	1.26296317060811	4.90970084922336	0.370141586740009	0.960578394820946	LowRISK	197
538	TPO	9	5	0.786013940298424	1.26296317060811	4.90970084922336	0.370141586740009	0.960578394820946	HighRISK	137
539	TRPA1	9	5	0.786013940298424	1.26296317060811	4.90970084922336	0.370141586740009	0.960578394820946	LowRISK	197
540	KMT2B	8	7	0.789357472481261	0.786676504272238	2.61639696283674	0.242590675660141	0.960578394820946	HighRISK	137
541	MUC17	8	7	0.789357472481261	0.786676504272238	2.61639696283674	0.242590675660141	0.960578394820946	LowRISK	197
542	MUC5B	8	7	0.789357472481261	0.786676504272238	2.61639696283674	0.242590675660141	0.960578394820946	HighRISK	137
543	MYO3A	8	7	0.789357472481261	0.786676504272238	2.61639696283674	0.242590675660141	0.960578394820946	LowRISK	197
544	SYNE2	8	7	0.789357472481261	0.786676504272238	2.61639696283674	0.242590675660141	0.960578394820946	HighRISK	137
545	HTT	11	6	0.80128609259859	1.29025374822293	4.36042179644186	0.424664967583959	0.971630884932335	LowRISK	197
546	PREX2	9	7	0.801375322013678	0.889375365211571	2.88642966374759	0.286484273574997	0.971630884932335	HighRISK	137
547	CTNNB1	55	36	0.803061850577134	1.08636220934258	1.83764310220338	0.647087441249772	0.971895694848378	LowRISK	197
548	DMD	10	8	0.808181527871194	0.862689261322295	2.58892604681634	0.297384774595482	0.976306882209362	HighRISK	137
549	FASN	12	7	0.812582426361491	1.20397256838932	3.7123758380149	0.423532352825552	0.979835275503292	LowRISK	197
550	RYR3	11	9	0.815557308482737	0.841544800819568	2.36924036780004	0.30699310616138	0.981634433119222	HighRISK	137
551	USH2A	13	10	0.828656336882947	0.89757761104003	2.36329416592758	0.351184752491232	0.995590735057189	LowRISK	197
552	XIRP2	16	10	0.838231887003534	1.12223189153752	2.86262333454061	0.461334468462607	1	HighRISK	137
553	RYR2	17	13	0.846681709670687	0.901139798843253	2.0963700717282	0.395927714763592	1	LowRISK	197
554	ALB	26	17	0.869574912494461	1.07306549447037	2.20723301373256	0.533550039286253	1	HighRISK	137
555	ABCA4	7	4	1	1.22426992736365	5.8188972652738	0.304066706083896	1	LowRISK	197
556	AHNAK	8	6	1	0.924382489662707	3.31313677892899	0.273922884687251	1	HighRISK	137
557	APC	7	4	1	1.22426992736365	5.8188972652738	0.304066706083896	1	LowRISK	197
558	ATR	7	4	1	1.22426992736365	5.8188972652738	0.304066706083896	1	HighRISK	137
559	AXIN1	14	9	1	1.08778859352491	2.94144881001623	0.423534482952185	1	LowRISK	197
560	C3	7	4	1	1.22426992736365	5.8188972652738	0.304066706083896	1	HighRISK	137
561	CHD9	7	4	1	1.22426992736365	5.8188972652738	0.304066706083896	1	LowRISK	197
562	CHL1	7	4	1	1.22426992736365	5.8188972652738	0.304066706083896	1	HighRISK	137
563	COL12A1	8	6	1	0.924382489662707	3.31313677892899	0.273922884687251	1	LowRISK	197
564	COL6A3	8	5	1	1.11712603220076	4.43989307653427	0.314085383897023	1	HighRISK	137
565	DCHS2	8	5	1	1.11712603220076	4.43989307653427	0.314085383897023	1	LowRISK	197
566	DNAH9	8	6	1	0.924382489662707	3.31313677892899	0.273922884687251	1	HighRISK	137
567	HMCN1	14	9	1	1.08778859352491	2.94144881001623	0.423534482952185	1	LowRISK	197
568	ITPR3	8	5	1	1.11712603220076	4.43989307653427	0.314085383897023	1	HighRISK	137
569	KIAA1109	7	4	1	1.22426992736365	5.8188972652738	0.304066706083896	1	LowRISK	197
570	LZTR1	7	4	1	1.22426992736365	5.8188972652738	0.304066706083896	1	HighRISK	137
571	MXRA5	7	4	1	1.22426992736365	5.8188972652738	0.304066706083896	1	LowRISK	197
572	NF1	7	4	1	1.22426992736365	5.8188972652738	0.304066706083896	1	HighRISK	137
573	NFE2L2	7	4	1	1.22426992736365	5.8188972652738	0.304066706083896	1	LowRISK	197
574	NOS1	8	6	1	0.924382489662707	3.31313677892899	0.273922884687251	1	HighRISK	137
575	OTOGL	8	5	1	1.11712603220076	4.43989307653427	0.314085383897023	1	LowRISK	197
576	PTPN13	8	5	1	1.11712603220076	4.43989307653427	0.314085383897023	1	HighRISK	137
577	SLC9C1	7	4	1	1.22426992736365	5.8188972652738	0.304066706083896	1	LowRISK	197
578	TENM3	7	4	1	1.22426992736365	5.8188972652738	0.304066706083896	1	HighRISK	137
579	TENM4	7	4	1	1.22426992736365	5.8188972652738	0.304066706083896	1	LowRISK	197
580	THSD7B	7	4	1	1.22426992736365	5.8188972652738	0.304066706083896	1	HighRISK	137
581	ABCC8	5	3	1	1.16264760418397	7.61465238173921	0.221908707357977	1	LowRISK	197
582	ADAMTS9	5	4	1	0.866265718430545	4.44966420700307	0.182727937818526	1	HighRISK	137
583	AHNAK2	11	7	1	1.09803051696801	3.43419684758552	0.377030701926587	1	LowRISK	197
584	ANK3	5	3	1	1.16264760418397	7.61465238173921	0.221908707357977	1	HighRISK	137
585	ATG2B	6	4	1	1.04437257018082	5.13158045446906	0.242318969131288	1	LowRISK	197
586	BAP1	11	8	1	0.953791104362581	2.8123083751163	0.338652852722163	1	HighRISK	137
587	BIRC6	10	6	1	1.16700361881832	4.0079699259251	0.373457462328562	1	LowRISK	197
588	BPTF	5	3	1	1.16264760418397	7.61465238173921	0.221908707357977	1	HighRISK	137
589	C20orf26	5	4	1	0.866265718430545	4.44966420700307	0.182727937818526	1	LowRISK	197
590	CACNA1A	5	4	1	0.866265718430545	4.44966420700307	0.182727937818526	1	HighRISK	137
591	CCDC80	5	3	1	1.16264760418397	7.61465238173921	0.221908707357977	1	LowRISK	197
592	CNTNAP2	5	3	1	1.16264760418397	7.61465238173921	0.221908707357977	1	HighRISK	137
593	COL15A1	5	4	1	0.866265718430545	4.44966420700307	0.182727937818526	1	LowRISK	197
594	CTNNA2	6	4	1	1.04437257018082	5.13158045446906	0.242318969131288	1	HighRISK	137
595	DCDC1	6	4	1	1.04437257018082	5.13158045446906	0.242318969131288	1	LowRISK	197
596	DNAH14	7	5	1	0.972699928189935	3.97397147819716	0.259394106320102	1	HighRISK	137
597	DNAH7	13	9	1	1.00481650735767	2.74887796024639	0.384113862157127	1	LowRISK	197
598	DOCK4	5	3	1	1.16264760418397	7.61465238173921	0.221908707357977	1	HighRISK	137
599	DPCR1	5	3	1	1.16264760418397	7.61465238173921	0.221908707357977	1	LowRISK	197
600	DUSP27	5	4	1	0.866265718430545	4.44966420700307	0.182727937818526	1	HighRISK	137
601	FANCM	6	4	1	1.04437257018082	5.13158045446906	0.242318969131288	1	LowRISK	197
602	FHOD3	5	4	1	0.866265718430545	4.44966420700307	0.182727937818526	1	HighRISK	137
603	FLNB	5	3	1	1.16264760418397	7.61465238173921	0.221908707357977	1	LowRISK	197
604	FMN1	5	3	1	1.16264760418397	7.61465238173921	0.221908707357977	1	HighRISK	137
605	GABRG1	5	4	1	0.866265718430545	4.44966420700307	0.182727937818526	1	LowRISK	197
606	GRIA1	5	4	1	0.866265718430545	4.44966420700307	0.182727937818526	1	HighRISK	137
607	GRXCR1	5	4	1	0.866265718430545	4.44966420700307	0.182727937818526	1	LowRISK	197
608	HGF	5	4	1	0.866265718430545	4.44966420700307	0.182727937818526	1	HighRISK	137
609	HNF1A	5	4	1	0.866265718430545	4.44966420700307	0.182727937818526	1	LowRISK	197
610	IGF2R	5	3	1	1.16264760418397	7.61465238173921	0.221908707357977	1	HighRISK	137
611	IGSF3	5	4	1	0.866265718430545	4.44966420700307	0.182727937818526	1	LowRISK	197
612	INSRR	5	3	1	1.16264760418397	7.61465238173921	0.221908707357977	1	HighRISK	137
613	ITPR1	7	5	1	0.972699928189935	3.97397147819716	0.259394106320102	1	LowRISK	197
614	KIAA1244	5	4	1	0.866265718430545	4.44966420700307	0.182727937818526	1	HighRISK	137
615	KIT	6	4	1	1.04437257018082	5.13158045446906	0.242318969131288	1	LowRISK	197
616	KMT2A	6	4	1	1.04437257018082	5.13158045446906	0.242318969131288	1	HighRISK	137
617	LRP1	11	8	1	0.953791104362581	2.8123083751163	0.338652852722163	1	LowRISK	197
618	LRRC7	5	3	1	1.16264760418397	7.61465238173921	0.221908707357977	1	HighRISK	137
619	MAB21L1	5	3	1	1.16264760418397	7.61465238173921	0.221908707357977	1	LowRISK	197
620	MAP2	5	4	1	0.866265718430545	4.44966420700307	0.182727937818526	1	HighRISK	137
621	MECOM	5	3	1	1.16264760418397	7.61465238173921	0.221908707357977	1	LowRISK	197
622	MGA	5	4	1	0.866265718430545	4.44966420700307	0.182727937818526	1	HighRISK	137
623	MKI67	5	4	1	0.866265718430545	4.44966420700307	0.182727937818526	1	LowRISK	197
624	MYH14	5	3	1	1.16264760418397	7.61465238173921	0.221908707357977	1	HighRISK	137
625	MYO18A	5	4	1	0.866265718430545	4.44966420700307	0.182727937818526	1	LowRISK	197
626	MYO9B	5	4	1	0.866265718430545	4.44966420700307	0.182727937818526	1	HighRISK	137
627	NBAS	6	4	1	1.04437257018082	5.13158045446906	0.242318969131288	1	LowRISK	197
628	NUP214	5	3	1	1.16264760418397	7.61465238173921	0.221908707357977	1	HighRISK	137
629	OR8H2	5	3	1	1.16264760418397	7.61465238173921	0.221908707357977	1	LowRISK	197
630	PCDH11X	5	4	1	0.866265718430545	4.44966420700307	0.182727937818526	1	HighRISK	137
631	PCDH15	11	8	1	0.953791104362581	2.8123083751163	0.338652852722163	1	LowRISK	197
632	PCDH9	5	3	1	1.16264760418397	7.61465238173921	0.221908707357977	1	HighRISK	137
633	PCDHA13	5	4	1	0.866265718430545	4.44966420700307	0.182727937818526	1	LowRISK	197
634	PCDHB16	7	5	1	0.972699928189935	3.97397147819716	0.259394106320102	1	HighRISK	137
635	PCNT	5	3	1	1.16264760418397	7.61465238173921	0.221908707357977	1	LowRISK	197
636	PDE3A	5	4	1	0.866265718430545	4.44966420700307	0.182727937818526	1	HighRISK	137
637	PKHD1	10	7	1	0.993144209326696	3.159094802033	0.331336872662714	1	LowRISK	197
638	PREX1	7	5	1	0.972699928189935	3.97397147819716	0.259394106320102	1	HighRISK	137
639	PRUNE2	11	7	1	1.09803051696801	3.43419684758552	0.377030701926587	1	LowRISK	197
640	PTPRQ	10	7	1	0.993144209326696	3.159094802033	0.331336872662714	1	HighRISK	137
641	PTPRT	5	4	1	0.866265718430545	4.44966420700307	0.182727937818526	1	LowRISK	197
642	RGSL1	5	3	1	1.16264760418397	7.61465238173921	0.221908707357977	1	HighRISK	137
643	ROBO1	5	3	1	1.16264760418397	7.61465238173921	0.221908707357977	1	LowRISK	197
644	SCN10A	5	4	1	0.866265718430545	4.44966420700307	0.182727937818526	1	HighRISK	137
645	SDK2	6	4	1	1.04437257018082	5.13158045446906	0.242318969131288	1	LowRISK	197
646	SIPA1L2	5	3	1	1.16264760418397	7.61465238173921	0.221908707357977	1	HighRISK	137
647	SLC26A7	5	3	1	1.16264760418397	7.61465238173921	0.221908707357977	1	LowRISK	197
648	SLC8A1	5	4	1	0.866265718430545	4.44966420700307	0.182727937818526	1	HighRISK	137
649	SRCAP	5	4	1	0.866265718430545	4.44966420700307	0.182727937818526	1	LowRISK	197
650	STAB1	5	4	1	0.866265718430545	4.44966420700307	0.182727937818526	1	HighRISK	137
651	STAB2	6	4	1	1.04437257018082	5.13158045446906	0.242318969131288	1	LowRISK	197
652	TCF20	5	4	1	0.866265718430545	4.44966420700307	0.182727937818526	1	HighRISK	137
653	TEK	5	4	1	0.866265718430545	4.44966420700307	0.182727937818526	1	LowRISK	197
654	TNN	5	3	1	1.16264760418397	7.61465238173921	0.221908707357977	1	HighRISK	137
655	TNR	5	4	1	0.866265718430545	4.44966420700307	0.182727937818526	1	LowRISK	197
656	VPS13B	5	3	1	1.16264760418397	7.61465238173921	0.221908707357977	1	HighRISK	137
657	VWA5B2	5	4	1	0.866265718430545	4.44966420700307	0.182727937818526	1	LowRISK	197
658	WDFY4	6	4	1	1.04437257018082	5.13158045446906	0.242318969131288	1	HighRISK	137
659	WDR17	5	3	1	1.16264760418397	7.61465238173921	0.221908707357977	1	LowRISK	197
660	ZFHX3	5	3	1	1.16264760418397	7.61465238173921	0.221908707357977	1	HighRISK	137
661	ZNF469	11	7	1	1.09803051696801	3.43419684758552	0.377030701926587	1	LowRISK	197
662	ZNF536	5	4	1	0.866265718430545	4.44966420700307	0.182727937818526	1	HighRISK	137
