# Supplementary material for: The Prognostic Model Based on Tumor Cell Evolution Trajectory Reveals a Different Risk Group of Hepatocellular Carcinoma
Source: Front Cell Dev Biol. 2021 Sep 29;9:737723. doi: 10.3389/fcell.2021.737723 (PMC8511531; doi:10.3389/fcell.2021.737723)
Supplement: Supplementary file 4 [file Data_Sheet_4.CSV]

GeneSymble	Coef
RHEBL1	0.091856037
MPZL2	0.043910312
GLDN	0.013085639
GPC1	0.006795221
FTCD	-0.031860676
PTPRCAP	-0.008044979
ZCCHC18	-0.071360785
GZMH	-0.11005726
FBXO5	0.009469394
MYCN	0.006248131
LDOC1L	0.024438086
PON1	-0.05008814
LGSN	-0.01252937
VAT1L	0.032869143
LPL	0.037484678
NRAP	-0.011208431
HOXD8	0.020327114
PPARGC1A	-0.051887713
PRICKLE1	-0.007365535
KLF2	-0.05572884
IL15RA	0.128629614
SLC2A1	0.055625449
SCML4	-0.042523239
PSRC1	0.06583121
C5orf30	0.01927819
FAM83D	0.036557302
CELF6	-0.029982477
SAMD13	0.06471486
TRAT1	-0.032786866
KITLG	0.018960851
